# Supplementary material for: Self-reported attitudes, knowledge and skills of using evidence-based medicine in daily health care practice: A national survey among students of medicine and health sciences in Hungary
Source: PLoS One. 2019 Dec 27;14(12):e0225641. doi: 10.1371/journal.pone.0225641 (PMC6934312; doi:10.1371/journal.pone.0225641)
Supplement: S1 Questionnaire — (XLS) [file pone.0225641.s001.xls]

## Sheet: Supporting Info File 1. EBM que
Sorszám	Gender	Which university are you a student of?	Which university year are you currently in?	Have you already worked in healthcare (at least 1 year)?	Do you participate in the activity of a research group alongside your studies (for example as member of the Scientific Students' Association)?	Do you have any close family members (parents, siblings, spouse) working in health care?	If YES: Did it affect your career choice?	How often do you read scientific literature?	Do you have an own computer?	10. Do you have internet access?	11. Van ingyenes internet hozzáférésed?	12. Which of the following search engines have you already used to obtain medical / health information?	13. Which of the following search engines have you already used to obtain medical / health information? > Google	13.Which of the following search engines have you already used to obtain medical / health information? > Google Scholar	13.Which of the following search engines have you already used to obtain medical / health information? > Wikipedia	13. Which of the following search engines have you already used to obtain medical / health information? > Pubmed/Medline	13. Which of the following search engines have you already used to obtain medical / health information? > Medscape	13. Which of the following search engines have you already used to obtain medical / health information? > Cochrane Library	What do you see as the main source of health information?	Have you already participated in a professional training course where you acquired evidence-based medicine (EBM)-related knowledge? A	If YES: Did you find the training useful for your further studies and for your future work?	Would you consider such a training useful for your further studies and for your future work?	In which university year would you consider EBM education useful?	Does the language of health information play a role in making sure you read it?	How would you rate your skills in the following areas? >Locating professional literature	How would you rate your skills in the following areas? >Searching online database	How would you rate your skills in the following areas? >Critical appraisal of a scientific publication describing findings from clinical research	How would you rate your skills in the following areas? >Identifying fields where not enough scientific literature is available to answer a specific clinical question	How would you rate your skills in the following areas? >Critical appraisal of available scientific literature	How would you rate your skills in the following areas? >Identifying patientrelevant clinical question	How familiar are you with the following concepts? > evidence-based medicine	How familiar are you with the following concepts? > intention-to-treat analysis	How familiar are you with the following concepts? > sample size	How familiar are you with the following concepts? > case study	How familiar are you with the following concepts? > cohort study	How familiar are you with the following concepts? > confidence interval	How familiar are you with the following concepts? > controlled clinical tria	How familiar are you with the following concepts? > lost to follow-up	How familiar are you with the following concepts? > meta-analysis	How familiar are you with the following concepts? > NNT (number needed to treat)	How familiar are you with the following concepts? > randomization	How familiar are you with the following concepts? > professional guideline	How familiar are you with the following concepts? > systematic review	How much do you agree with the following statements? Evidence-based medicine is important for the medical practitioner's workl	How much do you agree with the following statements? During my studies, I would like to develop the skills needed to apply evidencebased medicine in practical medical work	How much do you agree with the following statements? Evidence-based medicine is important for optimal patient care	How much do you agree with the following statements? Evidence-based medicine facilitates patient decision-making	How much do you agree with the following statements? Evidence-based medicine takes into account the individual professional experience of physicians	How much do you agree with the following statements? Evidence-based medicine takes into account the views and preferences of patients regarding their treatment
1	Male	Debreceni Egyetem	Third year	No	No	No		Monthly or less frequently	Yes	Yes	Yes	Google							Printed books	No		Yes	in the 3rd - 4th year	Yes, I only like to read in Hungaria	Average (3)	Average (3)	Average (3)	Average (3)	Average (3)	Average (3)	I do not understand, but would like to understand	I do not understand, but would like to understand	I do not understand, but would like to understand	I do not understand, but would like to understand	I do not understand, but would like to understand	I do not understand, but would like to understand	I do not understand, but would like to understand	I do not understand, but would like to understand	I do not understand, but would like to understand	I do not understand, but would like to understand	I do not understand, but would like to understand	I do not understand, but would like to understand	I do not understand, but would like to understand	Agree	Agree	Strongly agree	Strongly agree	Neutral	Neutral
2	Male	Debreceni Egyetem	Fifth year	No	No	No		Monthly or less frequently	Yes	Yes	No	Pubmed/Medline							Professional guidelines	Yes	Yes	Yes	in the 3rd - 4th year	No, I read both English and Hungarian information resources	Average (3)	Average (3)	Average (3)	Limited experience (2)	Limited experience (2)	Above average (4)	I understand and I could explain to others	I do not understand, but would like to understand	Some understanding	Some understanding	Some understanding	Some understanding	Some understanding	I understand and I could explain to others	Some understanding	I do not understand, but would like to understand	I understand and I could explain to others	I understand and I could explain to others	I understand and I could explain to others	Strongly agree	Agree	Strongly agree	Strongly agree	Strongly disagree	Strongly disagree
3	Male	Debreceni Egyetem	Second year	No	No	No		Weekly	Yes	Yes	No	Pubmed/Medline							Printed books	No		Yes	in the 3rd - 4th year	No, I read both English and Hungarian information resources	Average (3)	Above average (4)	Limited experience (2)	Poor (1)	Average (3)	Above average (4)	I understand and I could explain to others	I understand and I could explain to others	I understand and I could explain to others	I understand and I could explain to others	I do not understand, but I think, it wouldn’t be helpful to me to understand	I understand and I could explain to others	I understand and I could explain to others	I understand and I could explain to others	Some understanding	Some understanding	I understand and I could explain to others	I understand and I could explain to others	I understand and I could explain to others	Strongly agree	Strongly agree	Strongly agree	Strongly agree	Disagree	Neutral
4	Female	Debreceni Egyetem	Fourth year	No	Yes	Yes	Yes	Never	Yes	Yes	No	Pubmed/Medline							Lecture notes	No		Yes	in the 3rd - 4th year	Yes, I only like to read in Hungaria	Average (3)	Average (3)	Average (3)	Limited experience (2)	Average (3)	Average (3)	I understand and I could explain to others	Some understanding	I understand and I could explain to others	I understand and I could explain to others	I understand and I could explain to others	Some understanding	I understand and I could explain to others	I do not understand, but would like to understand	I understand and I could explain to others	I do not understand, but would like to understand	I understand and I could explain to others	Some understanding	Some understanding	Agree	Agree	Agree	Strongly agree	Disagree	Disagree
5	Female	Debreceni Egyetem	Third year	No	No	Yes	No	Never	Yes	Yes	Yes	Google							Printed books	No		Yes	in the 3rd - 4th year	No, I read both English and Hungarian information resources	Average (3)	Above average (4)	Limited experience (2)	Poor (1)	Poor (1)	Average (3)	I do not understand, but would like to understand	I do not understand, but would like to understand	I understand and I could explain to others	I understand and I could explain to others	I do not understand, but would like to understand	I do not understand, but would like to understand	Some understanding	I understand and I could explain to others	I do not understand, but would like to understand	I do not understand, but would like to understand	Some understanding	I understand and I could explain to others	I understand and I could explain to others	Agree	Agree	Agree	Agree	Agree	Agree
6	Female	Debreceni Egyetem	First year	Yes	No	No		Monthly or less frequently	Yes	Yes	Yes	Google							Printed books	No		Yes	in the 3rd - 4th year	No, I read both English and Hungarian information resources	Above average (4)	Above average (4)	Average (3)	Average (3)	Average (3)	Above average (4)	I understand and I could explain to others	I do not understand, but would like to understand	I understand and I could explain to others	I understand and I could explain to others	I do not understand, but would like to understand	I do not understand, but would like to understand	I understand and I could explain to others	Some understanding	Some understanding	I do not understand, but would like to understand	I understand and I could explain to others	I understand and I could explain to others	I understand and I could explain to others	Strongly agree	Strongly agree	Strongly agree	Neutral	Strongly agree	Neutral
7	Female	Debreceni Egyetem	Fourth year	No	Yes	No		Never	Yes	Yes	Yes	Pubmed/Medline							Printed books	No		Yes	in the 5th – 6th yea	Yes, I only like to read in Hungaria	Average (3)	Average (3)	Poor (1)	Poor (1)	Poor (1)	Average (3)	Some understanding	I do not understand, but would like to understand	I understand and I could explain to others	I understand and I could explain to others	Some understanding	Some understanding	Some understanding	I do not understand, but would like to understand	I do not understand, but would like to understand	I do not understand, but would like to understand	Some understanding	Some understanding	Some understanding	Strongly agree	Agree	Strongly agree	Strongly agree	Agree	Neutral
8	Female	Debreceni Egyetem	Third year	No	No	Yes	Yes	Monthly or less frequently	Yes	Yes	Yes	Pubmed/Medline							Printed books	No		Yes	in the 5th – 6th yea	No, I read both English and Hungarian information resources	Average (3)	Limited experience (2)	Poor (1)	Poor (1)	Poor (1)	Above average (4)	Some understanding	I do not understand, but would like to understand	I do not understand, but would like to understand	I understand and I could explain to others	I do not understand, but would like to understand	I do not understand, but would like to understand	I understand and I could explain to others	I do not understand, but would like to understand	Some understanding	I do not understand, but would like to understand	Some understanding	Some understanding	Some understanding	Agree	Neutral	Agree	Agree	Agree	Neutral
9	Female	Debreceni Egyetem	Sixth year	No	Yes	Yes	No	Monthly or less frequently	Yes	Yes	Yes	Google							Lecture notes	No		Yes	in the 5th – 6th yea	No, I read both English and Hungarian information resources	Average (3)	Average (3)	Limited experience (2)	Poor (1)	Limited experience (2)	Above average (4)	I understand and I could explain to others	I do not understand, but would like to understand	I understand and I could explain to others	I understand and I could explain to others	Some understanding	Some understanding	Some understanding	Some understanding	I do not understand, but would like to understand	I do not understand, but I think, it wouldn’t be helpful to me to understand	I understand and I could explain to others	I understand and I could explain to others	Some understanding	Neutral	Neutral	Disagree	Agree	Disagree	Agree
10	Female	Debreceni Egyetem	Sixth year	No	Yes	Yes	Yes	Monthly or less frequently	Yes	Yes	No	Pubmed/Medline							Professional guidelines	No		Yes	in the 5th – 6th yea	No, I read both English and Hungarian information resources	Average (3)	Average (3)	Limited experience (2)	Limited experience (2)	Limited experience (2)	Average (3)	Some understanding	I do not understand, but would like to understand	Some understanding	Some understanding	Some understanding	Some understanding	I do not understand, but would like to understand	I do not understand, but would like to understand	I do not understand, but would like to understand	I do not understand, but would like to understand	Some understanding	Some understanding	Some understanding	Agree	Strongly agree	Strongly agree	Agree	Agree	Agree
11	Female	Debreceni Egyetem	Fifth year	No	No	Yes	Yes	Monthly or less frequently	Yes	Yes	Yes	Google							Printed books	No		Yes	in the 5th – 6th yea	No, I read both English and Hungarian information resources	Limited experience (2)	Limited experience (2)	Poor (1)	Poor (1)	Limited experience (2)	Average (3)	I understand and I could explain to others	Some understanding	I understand and I could explain to others	I understand and I could explain to others	I understand and I could explain to others	Some understanding	I understand and I could explain to others	I do not understand, but would like to understand	I do not understand, but would like to understand	I do not understand, but would like to understand	Some understanding	I understand and I could explain to others	Some understanding	Agree	Agree	Agree	Agree	Neutral	Agree
12	Male	Debreceni Egyetem	Second year	No	No	No		Monthly or less frequently	Yes	Yes	Yes	Google							Printed books	No		Yes	in the 3rd - 4th year	No, I read both English and Hungarian information resources	Limited experience (2)	Poor (1)	Poor (1)	Poor (1)	Limited experience (2)	Poor (1)	I do not understand, but would like to understand	I do not understand, but would like to understand	I do not understand, but would like to understand	I do not understand, but would like to understand	I do not understand, but would like to understand	I do not understand, but would like to understand	I do not understand, but would like to understand	I do not understand, but would like to understand	I do not understand, but I think, it wouldn’t be helpful to me to understand	I do not understand, but I think, it wouldn’t be helpful to me to understand	Some understanding	Some understanding	Some understanding	Agree	Agree	Agree	Agree	Neutral	Neutral
13	Male	Debreceni Egyetem	Fourth year	No	Yes	Yes	Yes	Monthly or less frequently	Yes	Yes	Yes	Pubmed/Medline							Online journals	No		Yes	in the 5th – 6th yea	No, I read both English and Hungarian information resources	Above average (4)	Above average (4)	Above average (4)	Average (3)	Average (3)	Above average (4)	I understand and I could explain to others	Some understanding	I understand and I could explain to others	I understand and I could explain to others	Some understanding	Some understanding	Some understanding	I do not understand, but would like to understand	I do not understand, but would like to understand	I do not understand, but would like to understand	I understand and I could explain to others	I understand and I could explain to others	I do not understand, but would like to understand	Strongly agree	Strongly agree	Strongly agree	Strongly agree	Agree	Neutral
14	Female	Debreceni Egyetem	First year	No	No	No		Weekly	Yes	Yes	Yes	Wikipedia							Printed books	No		Yes	in the 3rd - 4th year	No, I read both English and Hungarian information resources	Average (3)	Above average (4)	Poor (1)	Limited experience (2)	Limited experience (2)	Average (3)	Some understanding	Some understanding	I understand and I could explain to others	I understand and I could explain to others	I do not understand, but would like to understand	I do not understand, but would like to understand	I do not understand, but would like to understand	Some understanding	Some understanding	Some understanding	I do not understand, but would like to understand	I do not understand, but would like to understand	I do not understand, but would like to understand	Agree	Agree	Agree	Strongly agree	Neutral	Agree
15	Male	Debreceni Egyetem	Second year	No	No	No		Weekly	Yes	Yes	Yes	Google							Lecture notes	No		Yes	in the 5th – 6th yea	No, I read both English and Hungarian information resources	Average (3)	Average (3)	Average (3)	Limited experience (2)	Average (3)	Average (3)	Some understanding	Some understanding	Some understanding	Some understanding	I do not understand, but would like to understand	I do not understand, but would like to understand	I understand and I could explain to others	I do not understand, but would like to understand	I do not understand, but would like to understand	I do not understand, but would like to understand	Some understanding	Some understanding	I do not understand, but would like to understand	Neutral	Agree	Strongly agree	Strongly agree	Neutral	Neutral
16	Female	Debreceni Egyetem	Second year	No	No	Yes	No	Never	Yes	Yes	No	Pubmed/Medline							Printed books	No		Yes	in the 5th – 6th yea	No, indeed, I have already read information sources written in a language other than English or Hungarian	Average (3)	Average (3)	Limited experience (2)	Poor (1)	Poor (1)	Poor (1)	Some understanding	I do not understand, but would like to understand	I do not understand, but would like to understand	Some understanding	I do not understand, but would like to understand	I do not understand, but would like to understand	I do not understand, but would like to understand	I do not understand, but would like to understand	I do not understand, but would like to understand	I do not understand, but would like to understand	I do not understand, but would like to understand	Some understanding	Some understanding	Agree	Agree	Agree	Agree	Neutral	Neutral
17	Female	Debreceni Egyetem	Third year	No	No	No		Weekly	Yes	Yes	No	Google							Printed books	No		Yes	in the 5th – 6th yea	No, I read both English and Hungarian information resources	Above average (4)	Above average (4)	Advanced (5)	Above average (4)	Haladó (5)	Above average (4)	Some understanding	Some understanding	I understand and I could explain to others	I understand and I could explain to others	I understand and I could explain to others	Some understanding	I understand and I could explain to others	Some understanding	Some understanding	Some understanding	I understand and I could explain to others	I understand and I could explain to others	I understand and I could explain to others	Agree	Agree	Agree	Agree	Agree	Agree
18	Female	Debreceni Egyetem	Third year	No	No	No		Never	Yes	Yes	No	Google							Printed books	No		Yes	in the 5th – 6th yea	Yes, I only like to read in Hungaria	Limited experience (2)	Limited experience (2)	Average (3)	Average (3)	Average (3)	Above average (4)	No idea about this	No idea about this	No idea about this	No idea about this	No idea about this	No idea about this	No idea about this	No idea about this	No idea about this	No idea about this	I do not understand, but I think, it wouldn’t be helpful to me to understand	I do not understand, but I think, it wouldn’t be helpful to me to understand	I do not understand, but I think, it wouldn’t be helpful to me to understand	Neutral	Agree	Agree	Strongly agree	Strongly agree	Neutral
19	Female	Debreceni Egyetem	Sixth year	No	Yes	Yes	No	Monthly or less frequently	Yes	Yes	Yes	Pubmed/Medline							Professional guidelines	No		Yes	in the 3rd - 4th year	No, I read both English and Hungarian information resources	Above average (4)	Above average (4)	Average (3)	Limited experience (2)	Average (3)	Above average (4)	I understand and I could explain to others	Some understanding	I understand and I could explain to others	I understand and I could explain to others	I understand and I could explain to others	I understand and I could explain to others	I understand and I could explain to others	Some understanding	I do not understand, but would like to understand	Some understanding	I understand and I could explain to others	I understand and I could explain to others	Some understanding	Agree	Agree	Agree	Agree	Agree	Agree
20	Male	Debreceni Egyetem	Sixth year	No	Yes	Yes	Yes	Weekly	Yes	Yes	No	Google							Printed books	No		Yes	in the 5th – 6th yea	No, I read both English and Hungarian information resources	Average (3)	Average (3)	Average (3)	Average (3)	Above average (4)	Above average (4)	I understand and I could explain to others	I do not understand, but would like to understand	I understand and I could explain to others	I understand and I could explain to others	I understand and I could explain to others	Some understanding	I understand and I could explain to others	I understand and I could explain to others	I understand and I could explain to others	I understand and I could explain to others	I understand and I could explain to others	I understand and I could explain to others	Some understanding	Strongly agree	Strongly agree	Strongly agree	Strongly agree	Strongly agree	Strongly agree
21	Male	Debreceni Egyetem	Fourth year	No	Yes	Yes	Yes	Monthly or less frequently	Yes	Yes	Yes	Pubmed/Medline							Printed books	Yes	Yes	Yes	in the 1st - 2nd year	No, I read both English and Hungarian information resources	Average (3)	Limited experience (2)	Limited experience (2)	Poor (1)	Poor (1)	Average (3)	I understand and I could explain to others	I do not understand, but would like to understand	I understand and I could explain to others	I understand and I could explain to others	I understand and I could explain to others	Some understanding	I understand and I could explain to others	Some understanding	I understand and I could explain to others	I understand and I could explain to others	I understand and I could explain to others	Some understanding	I understand and I could explain to others	Agree	Agree	Agree	Agree	Agree	Neutral
22	Female	Debreceni Egyetem	First year	No	No	Yes	Yes	Monthly or less frequently	Yes	Yes	Yes	Google							Lecture notes	No		Yes	in the 5th – 6th yea	Yes, I only like to read in Hungaria	Above average (4)	Average (3)	Limited experience (2)	Poor (1)	Poor (1)	Average (3)	I do not understand, but would like to understand	I do not understand, but would like to understand	I understand and I could explain to others	I understand and I could explain to others	I do not understand, but would like to understand	Some understanding	Some understanding	I do not understand, but would like to understand	I do not understand, but would like to understand	I do not understand, but would like to understand	I understand and I could explain to others	I understand and I could explain to others	I do not understand, but would like to understand	Agree	Agree	Agree	Strongly agree	Neutral	Agree
23	Female	Debreceni Egyetem	Fifth year	No	Yes	No		Never	Yes	Yes	Yes	Google							Printed books	No		Yes	in the 5th – 6th yea	Yes, I only like to read in Hungaria	Average (3)	Limited experience (2)	Limited experience (2)	Poor (1)	Average (3)	Advanced (5)	Some understanding	Some understanding	I understand and I could explain to others	I understand and I could explain to others	Some understanding	Some understanding	Some understanding	Some understanding	Some understanding	Some understanding	Some understanding	I understand and I could explain to others	I understand and I could explain to others	Agree	Agree	Agree	Agree	Agree	Agree
24	Male	Debreceni Egyetem	Fifth year	No	Yes	No		Monthly or less frequently	Yes	Yes	Yes	Pubmed/Medline							Opinion of health professionals	No		Yes	in the 5th – 6th yea	Yes, I only like to read in Hungaria	Limited experience (2)	Average (3)	Average (3)	Limited experience (2)	Average (3)	Average (3)	Some understanding	Some understanding	Some understanding	Some understanding	Some understanding	Some understanding	Some understanding	I do not understand, but would like to understand	I do not understand, but would like to understand	I do not understand, but would like to understand	Some understanding	Some understanding	Some understanding	Agree	Agree	Agree	Agree	Agree	Agree
25	Female	Debreceni Egyetem	Sixth year	No	Yes	No		Monthly or less frequently	Yes	Yes	No	Pubmed/Medline							Printed books	No		Yes	in the 5th – 6th yea	No, indeed, I have already read information sources written in a language other than English or Hungarian	Above average (4)	Average (3)	Above average (4)	Limited experience (2)	Average (3)	Average (3)	I understand and I could explain to others	I do not understand, but would like to understand	I understand and I could explain to others	I understand and I could explain to others	Some understanding	I do not understand, but I think, it wouldn’t be helpful to me to understand	I understand and I could explain to others	I do not understand, but would like to understand	I do not understand, but would like to understand	I do not understand, but would like to understand	Some understanding	I understand and I could explain to others	Some understanding	Strongly agree	Strongly agree	Strongly agree	Strongly agree	Strongly agree	Strongly agree
26	Male	Debreceni Egyetem	First year	No	No	No		Monthly or less frequently	Yes	Yes	Yes	Google							Printed books	No		Yes	in the 1st - 2nd year	No, I read both English and Hungarian information resources	Poor (1)	Above average (4)	Limited experience (2)	Poor (1)	Limited experience (2)	Average (3)	I do not understand, but would like to understand	I do not understand, but would like to understand	I do not understand, but would like to understand	I do not understand, but would like to understand	I do not understand, but would like to understand	I do not understand, but I think, it wouldn’t be helpful to me to understand	Some understanding	Some understanding	I do not understand, but would like to understand	I do not understand, but would like to understand	Some understanding	Some understanding	I do not understand, but would like to understand	Agree	Strongly agree	Agree	Strongly agree	Neutral	Neutral
27	Female	Debreceni Egyetem	Fifth year	No	Yes	No		Weekly	Yes	Yes	No	Medscape							Professional guidelines	No		Yes	in the 1st - 2nd year	No, I read both English and Hungarian information resources	Above average (4)	Average (3)	Above average (4)	Average (3)	Above average (4)	Advanced (5)	I understand and I could explain to others	I do not understand, but would like to understand	I understand and I could explain to others	I understand and I could explain to others	I understand and I could explain to others	Some understanding	I understand and I could explain to others	Some understanding	I understand and I could explain to others	Some understanding	I understand and I could explain to others	I understand and I could explain to others	Some understanding	Strongly agree	Strongly agree	Strongly agree	Strongly agree	Disagree	Disagree
28	Female	Debreceni Egyetem	Second year	No	No	No		Monthly or less frequently	Yes	Yes	No	Google							Opinion of health professionals	Yes	Yes	Yes	in the 3rd - 4th year	Yes, I only like to read in Hungaria	Average (3)	Limited experience (2)	Poor (1)	Poor (1)	Poor (1)	Limited experience (2)	I do not understand, but would like to understand	I do not understand, but would like to understand	I do not understand, but would like to understand	I do not understand, but would like to understand	I do not understand, but would like to understand	I do not understand, but would like to understand	I do not understand, but would like to understand	I do not understand, but would like to understand	I do not understand, but would like to understand	I do not understand, but would like to understand	I do not understand, but would like to understand	I do not understand, but would like to understand	I do not understand, but would like to understand	Agree	Agree	Agree	Agree	Neutral	Neutral
29	Female	Debreceni Egyetem	First year	No	No	No		Weekly	Yes	Yes	Yes	Pubmed/Medline							Opinion of health professionals	No		Yes	in the 3rd - 4th year	No, I read both English and Hungarian information resources	Advanced (5)	Advanced (5)	Above average (4)	Average (3)	Above average (4)	Above average (4)	No idea about this	No idea about this	I understand and I could explain to others	I understand and I could explain to others	No idea about this	I understand and I could explain to others	I understand and I could explain to others	I understand and I could explain to others	I do not understand, but would like to understand	I do not understand, but would like to understand	I understand and I could explain to others	I understand and I could explain to others	I understand and I could explain to others	Neutral	Neutral	Agree	Agree	Agree	Neutral
30	Male	Debreceni Egyetem	Third year	No	No	Yes	No	Weekly	Yes	Yes	Yes	Google							Printed books	No		No		No, I read both English and Hungarian information resources	Average (3)	Average (3)	Limited experience (2)	Limited experience (2)	Limited experience (2)	Average (3)	Some understanding	Some understanding	No idea about this	No idea about this	No idea about this	No idea about this	No idea about this	No idea about this	No idea about this	No idea about this	No idea about this	No idea about this	No idea about this	Agree	Strongly agree	Strongly agree	Agree	Neutral	Agree
31	Female	Debreceni Egyetem	Third year	No	No	Yes	Yes	Monthly or less frequently	Yes	Yes	No	Google							Printed books	No		Yes	in the 3rd - 4th year	No, I read both English and Hungarian information resources	Average (3)	Above average (4)	Average (3)	Limited experience (2)	Average (3)	Above average (4)	I understand and I could explain to others	Some understanding	I understand and I could explain to others	I understand and I could explain to others	Some understanding	Some understanding	I understand and I could explain to others	I do not understand, but would like to understand	Some understanding	Some understanding	I understand and I could explain to others	I understand and I could explain to others	I understand and I could explain to others	Agree	Strongly agree	Agree	Agree	Neutral	Neutral
32	Female	Debreceni Egyetem	Second year	No	Yes	No		Monthly or less frequently	Yes	Yes	No	Pubmed/Medline							Opinion of health professionals	No		Yes	in the 3rd - 4th year	No, I read both English and Hungarian information resources	Average (3)	Limited experience (2)	Limited experience (2)	Poor (1)	Limited experience (2)	Limited experience (2)	Some understanding	No idea about this	I understand and I could explain to others	Some understanding	No idea about this	No idea about this	No idea about this	Some understanding	I do not understand, but would like to understand	I do not understand, but would like to understand	Some understanding	Some understanding	I do not understand, but would like to understand	Agree	Agree	Neutral	Neutral	Disagree	Neutral
33	Male	Debreceni Egyetem	Third year	No	No	No		Monthly or less frequently	Yes	Yes	Yes	Pubmed/Medline							Printed books	No		Yes	in the 3rd - 4th year	No, I read both English and Hungarian information resources	Advanced (5)	Above average (4)	Above average (4)	Average (3)	Average (3)	Advanced (5)	I do not understand, but would like to understand	I do not understand, but would like to understand	I understand and I could explain to others	Some understanding	Some understanding	I understand and I could explain to others	I understand and I could explain to others	I do not understand, but would like to understand	I do not understand, but would like to understand	I do not understand, but would like to understand	I understand and I could explain to others	I understand and I could explain to others	Some understanding	Agree	Agree	Agree	Agree	Neutral	Agree
34	Female	Debreceni Egyetem	Second year	No	No	Yes	Yes	Weekly	Yes	Yes	No	Google							Printed books	Yes	Yes	Yes	in the 1st - 2nd year	No, I read both English and Hungarian information resources	Above average (4)	Advanced (5)	Above average (4)	Average (3)	Above average (4)	Advanced (5)	I understand and I could explain to others	Some understanding	I understand and I could explain to others	I understand and I could explain to others	No idea about this	I understand and I could explain to others	I understand and I could explain to others	I understand and I could explain to others	I understand and I could explain to others	No idea about this	I understand and I could explain to others	I understand and I could explain to others	I do not understand, but I think, it wouldn’t be helpful to me to understand	Strongly agree	Agree	Strongly agree	Strongly agree	Neutral	Neutral
35	Female	Debreceni Egyetem	Third year	No	No	No		Weekly	Yes	Yes	Yes	Wikipedia							Printed books	No		Yes	in the 3rd - 4th year	No, I read both English and Hungarian information resources	Average (3)	Limited experience (2)	Limited experience (2)	Poor (1)	Average (3)	Average (3)	I do not understand, but would like to understand	I do not understand, but would like to understand	I understand and I could explain to others	Some understanding	I do not understand, but would like to understand	I do not understand, but would like to understand	I do not understand, but would like to understand	Some understanding	I do not understand, but would like to understand	Some understanding	I understand and I could explain to others	I understand and I could explain to others	Some understanding	Agree	Agree	Agree	Agree	Neutral	Neutral
36	Female	Debreceni Egyetem	Second year	No	No	Yes	Yes	Never	Yes	Yes	No	Google							Printed books	No		Yes	in the 3rd - 4th year	No, I read both English and Hungarian information resources	Average (3)	Above average (4)	Average (3)	Average (3)	Limited experience (2)	Advanced (5)	Some understanding	I do not understand, but would like to understand	Some understanding	Some understanding	I do not understand, but would like to understand	I do not understand, but would like to understand	Some understanding	I do not understand, but would like to understand	I do not understand, but would like to understand	I do not understand, but would like to understand	Some understanding	Some understanding	I do not understand, but would like to understand	Agree	Agree	Agree	Strongly agree	Agree	Disagree
37	Female	Debreceni Egyetem	Second year	No	No	No		Weekly	Yes	Yes	Yes	Pubmed/Medline							Printed books	No		Yes	in the 3rd - 4th year	No, I read both English and Hungarian information resources	Average (3)	Average (3)	Average (3)	Average (3)	Average (3)	Average (3)	I understand and I could explain to others	I do not understand, but would like to understand	I understand and I could explain to others	I understand and I could explain to others	I do not understand, but would like to understand	I do not understand, but would like to understand	Some understanding	I do not understand, but would like to understand	I do not understand, but would like to understand	Some understanding	I understand and I could explain to others	I understand and I could explain to others	Some understanding	Strongly agree	Strongly agree	Strongly agree	Strongly agree	Disagree	Disagree
38	Female	Debreceni Egyetem	Third year	No	No	Yes	No	Monthly or less frequently	Yes	Yes	Yes	Google							Printed books	No		Yes	in the 3rd - 4th year	Yes, I only like to read in Hungaria	Average (3)	Average (3)	Limited experience (2)	Poor (1)	Limited experience (2)	Limited experience (2)	I do not understand, but would like to understand	I do not understand, but would like to understand	I do not understand, but would like to understand	I do not understand, but would like to understand	I do not understand, but would like to understand	I do not understand, but would like to understand	I do not understand, but would like to understand	I do not understand, but would like to understand	I do not understand, but would like to understand	I do not understand, but would like to understand	I do not understand, but would like to understand	I do not understand, but would like to understand	I do not understand, but would like to understand	Agree	Agree	Agree	Agree	Agree	Agree
39	Female	Debreceni Egyetem	First year	No	No	No		Weekly	Yes	Yes	Yes	Google							Printed books	No		Yes	in the 1st - 2nd year	No, I read both English and Hungarian information resources	Average (3)	Average (3)	Average (3)	Limited experience (2)	Average (3)	Above average (4)	I understand and I could explain to others	I do not understand, but would like to understand	I understand and I could explain to others	I understand and I could explain to others	I do not understand, but would like to understand	I do not understand, but would like to understand	Some understanding	I understand and I could explain to others	I do not understand, but would like to understand	I do not understand, but would like to understand	I understand and I could explain to others	I understand and I could explain to others	I understand and I could explain to others	Agree	Agree	Neutral	Neutral	Agree	Neutral
40	Female	Debreceni Egyetem	Third year	No	No	No		Monthly or less frequently	Yes	Yes	No	Google							Printed books	No		No		Yes, I only like to read in Hungaria	Above average (4)	Advanced (5)	Limited experience (2)	Average (3)	Average (3)	Average (3)	Some understanding	Some understanding	Some understanding	Some understanding	I do not understand, but would like to understand	I do not understand, but would like to understand	I do not understand, but would like to understand	Some understanding	I do not understand, but would like to understand	I do not understand, but would like to understand	I do not understand, but would like to understand	I do not understand, but would like to understand	I do not understand, but would like to understand	Neutral	Agree	Agree	Neutral	Agree	Agree
41	Female	Debreceni Egyetem	Fourth year	No	No	No		Weekly	Yes	Yes	No	Google							Printed books	Yes	Yes	Yes	in the 3rd - 4th year	No, indeed, I have already read information sources written in a language other than English or Hungarian	Above average (4)	Limited experience (2)	Average (3)	Average (3)	Average (3)	Average (3)	I understand and I could explain to others	I do not understand, but would like to understand	I understand and I could explain to others	I understand and I could explain to others	I understand and I could explain to others	I understand and I could explain to others	I understand and I could explain to others	I do not understand, but would like to understand	I understand and I could explain to others	I understand and I could explain to others	I understand and I could explain to others	I understand and I could explain to others	I understand and I could explain to others	Agree	Agree	Agree	Agree	Strongly disagree	Disagree
42	Female	Debreceni Egyetem	Third year	No	No	Yes	Yes	Monthly or less frequently	Yes	Yes	No	Google							Printed books	No		Yes	in the 3rd - 4th year	No, I read both English and Hungarian information resources	Average (3)	Above average (4)	Limited experience (2)	Poor (1)	Limited experience (2)	Average (3)	Some understanding	I do not understand, but would like to understand	I understand and I could explain to others	I understand and I could explain to others	I do not understand, but would like to understand	I do not understand, but would like to understand	I understand and I could explain to others	Some understanding	Some understanding	I do not understand, but would like to understand	I understand and I could explain to others	I understand and I could explain to others	I understand and I could explain to others	Agree	Agree	Agree	Agree	Neutral	Neutral
43	Female	Debreceni Egyetem	Second year	No	No	No		Never	Yes	Yes	No	Pubmed/Medline							Printed journals	No		Yes	in the 5th – 6th yea	No, I read both English and Hungarian information resources	Limited experience (2)	Average (3)	Poor (1)	Poor (1)	Poor (1)	Poor (1)	I do not understand, but would like to understand	I do not understand, but would like to understand	Some understanding	I understand and I could explain to others	I do not understand, but would like to understand	I do not understand, but would like to understand	Some understanding	I do not understand, but would like to understand	I do not understand, but would like to understand	I do not understand, but would like to understand	I do not understand, but would like to understand	Some understanding	I do not understand, but would like to understand	Agree	Agree	Agree	Agree	Neutral	Neutral
44	Male	Debreceni Egyetem	Fifth year	No	Yes	No		Weekly	Yes	Yes	Yes	Medscape							Online journals	No		Yes	in the 3rd - 4th year	No, I read both English and Hungarian information resources	Above average (4)	Above average (4)	Limited experience (2)	Average (3)	Limited experience (2)	Above average (4)	I understand and I could explain to others	Some understanding	I understand and I could explain to others	I understand and I could explain to others	I understand and I could explain to others	Some understanding	I understand and I could explain to others	Some understanding	Some understanding	Some understanding	I understand and I could explain to others	I understand and I could explain to others	I understand and I could explain to others	Strongly agree	Strongly agree	Strongly agree	Strongly agree	Disagree	Strongly disagree
45	Female	Debreceni Egyetem	Fifth year	No	Yes	No		Never	Yes	Yes	No	Pubmed/Medline							Professional guidelines	Yes	Yes	Yes	in the 5th – 6th yea	Yes, I only like to read in Hungaria	Above average (4)	Above average (4)	Limited experience (2)	Poor (1)	Average (3)	Above average (4)	I understand and I could explain to others	I do not understand, but would like to understand	I understand and I could explain to others	Some understanding	Some understanding	I do not understand, but would like to understand	I understand and I could explain to others	I do not understand, but would like to understand	I understand and I could explain to others	I do not understand, but would like to understand	I understand and I could explain to others	I understand and I could explain to others	Some understanding	Strongly agree	Strongly agree	Strongly agree	Strongly agree	Agree	Agree
46	Female	Debreceni Egyetem	Fifth year	No	Yes	No		Monthly or less frequently	Yes	Yes	Yes	Pubmed/Medline							Online journals	No		No		No, I read both English and Hungarian information resources	Above average (4)	Average (3)	Limited experience (2)	Limited experience (2)	Limited experience (2)	Average (3)	I understand and I could explain to others	I understand and I could explain to others	I understand and I could explain to others	I understand and I could explain to others	Some understanding	I do not understand, but would like to understand	I understand and I could explain to others	I understand and I could explain to others	I do not understand, but I think, it wouldn’t be helpful to me to understand	I do not understand, but would like to understand	Some understanding	Some understanding	Some understanding	Neutral	Neutral	Neutral	Agree	Agree	Neutral
47	Male	Debreceni Egyetem	Fourth year	No	Yes	No		Weekly	Yes	Yes	No	Pubmed/Medline							Online journals	No		Yes	in the 5th – 6th yea	No, I read both English and Hungarian information resources	Advanced (5)	Average (3)	Limited experience (2)	Limited experience (2)	Limited experience (2)	Average (3)	Some understanding	I do not understand, but would like to understand	Some understanding	Some understanding	Some understanding	Some understanding	Some understanding	Some understanding	Some understanding	Some understanding	I do not understand, but would like to understand	Some understanding	Some understanding	Agree	Agree	Agree	Agree	Disagree	Disagree
48	Female	Debreceni Egyetem	First year	No	No	No		Weekly	Yes	Yes	Yes	Google							Online books	No		Yes	in the 3rd - 4th year	No, I read both English and Hungarian information resources	Average (3)	Average (3)	Average (3)	Average (3)	Average (3)	Above average (4)	Some understanding	Some understanding	Some understanding	Some understanding	I do not understand, but I think, it wouldn’t be helpful to me to understand	I do not understand, but I think, it wouldn’t be helpful to me to understand	Some understanding	I understand and I could explain to others	I understand and I could explain to others	I understand and I could explain to others	I understand and I could explain to others	I understand and I could explain to others	I understand and I could explain to others	Strongly agree	Strongly agree	Strongly agree	Agree	Strongly agree	Agree
49	Male	Debreceni Egyetem	Sixth year	No	Yes	No		Monthly or less frequently	Yes	Yes	No	Pubmed/Medline							Printed books	No		Yes	in the 3rd - 4th year	Yes, I only like to read in English	Advanced (5)	Advanced (5)	Average (3)	Average (3)	Average (3)	Above average (4)	I understand and I could explain to others	I do not understand, but would like to understand	I understand and I could explain to others	I understand and I could explain to others	I do not understand, but would like to understand	I understand and I could explain to others	Some understanding	I do not understand, but would like to understand	Some understanding	I understand and I could explain to others	Some understanding	I understand and I could explain to others	I do not understand, but would like to understand	Strongly agree	Strongly agree	Strongly agree	Agree	Neutral	Disagree
50	Male	Debreceni Egyetem	First year	No	No	No		Monthly or less frequently	Yes	Yes	Yes	Google							Printed books	No		Yes	in the 3rd - 4th year	No, I read both English and Hungarian information resources	Average (3)	Limited experience (2)	Limited experience (2)	Poor (1)	Average (3)	Limited experience (2)	Some understanding	I do not understand, but would like to understand	I understand and I could explain to others	Some understanding	I do not understand, but I think, it wouldn’t be helpful to me to understand	I do not understand, but would like to understand	I do not understand, but would like to understand	I understand and I could explain to others	I do not understand, but would like to understand	I do not understand, but would like to understand	I do not understand, but would like to understand	I do not understand, but would like to understand	I do not understand, but would like to understand	Agree	Neutral	Strongly agree	Strongly agree	Neutral	Disagree
51	Male	Debreceni Egyetem	Fifth year	No	Yes	No		Weekly	Yes	Yes	No	Google Scholar							Online journals	No		Yes	in the 5th – 6th yea	No, I read both English and Hungarian information resources	Advanced (5)	Advanced (5)	Above average (4)	Above average (4)	Above average (4)	Above average (4)	I understand and I could explain to others	Some understanding	I understand and I could explain to others	I understand and I could explain to others	I understand and I could explain to others	I understand and I could explain to others	I understand and I could explain to others	I understand and I could explain to others	Some understanding	Some understanding	I understand and I could explain to others	I understand and I could explain to others	I understand and I could explain to others	Strongly agree	Strongly agree	Agree	Strongly agree	Strongly disagree	Disagree
52	Female	Debreceni Egyetem	Sixth year	No	Yes	Yes	Yes	Monthly or less frequently	Yes	Yes	No	Pubmed/Medline							Online journals	No		Yes	in the 3rd - 4th year	No, I read both English and Hungarian information resources	Average (3)	Average (3)	Average (3)	Poor (1)	Average (3)	Average (3)	Some understanding	I do not understand, but I think, it wouldn’t be helpful to me to understand	I understand and I could explain to others	I understand and I could explain to others	Some understanding	I do not understand, but would like to understand	I do not understand, but would like to understand	I do not understand, but I think, it wouldn’t be helpful to me to understand	I do not understand, but I think, it wouldn’t be helpful to me to understand	I do not understand, but I think, it wouldn’t be helpful to me to understand	I do not understand, but I think, it wouldn’t be helpful to me to understand	Some understanding	Some understanding	Agree	Agree	Agree	Agree	Agree	Agree
53	Female	Debreceni Egyetem	Fifth year	No	Yes	Yes	Yes	Weekly	Yes	Yes	Yes	Pubmed/Medline							Lecture notes	Yes	Yes	Yes	in the 3rd - 4th year	No, I read both English and Hungarian information resources	Above average (4)	Average (3)	Average (3)	Average (3)	Above average (4)	Above average (4)	Some understanding	I do not understand, but would like to understand	I understand and I could explain to others	I understand and I could explain to others	I understand and I could explain to others	I understand and I could explain to others	I understand and I could explain to others	I understand and I could explain to others	I understand and I could explain to others	I understand and I could explain to others	Some understanding	I understand and I could explain to others	I understand and I could explain to others	Agree	Agree	Agree	Agree	Disagree	Strongly disagree
54	Male	Debreceni Egyetem	Second year	No	No	No		Monthly or less frequently	Yes	Yes	Yes	Pubmed/Medline							Online journals	No		Yes	in the 5th – 6th yea	Yes, I only like to read in Hungaria	Limited experience (2)	Limited experience (2)	Poor (1)	Poor (1)	Limited experience (2)	Average (3)	I understand and I could explain to others	Some understanding	I understand and I could explain to others	I understand and I could explain to others	I do not understand, but would like to understand	I do not understand, but would like to understand	Some understanding	Some understanding	I do not understand, but would like to understand	I do not understand, but would like to understand	Some understanding	I understand and I could explain to others	I do not understand, but would like to understand	Strongly agree	Strongly agree	Strongly agree	Agree	Disagree	Agree
55	Male	Debreceni Egyetem	Third year	No	No	No		Never	Yes	Yes	Yes	Google							Online journals	No		Yes	in the 5th – 6th yea	No, I read both English and Hungarian information resources	Above average (4)	Above average (4)	Limited experience (2)	Poor (1)	Limited experience (2)	Above average (4)	Some understanding	I do not understand, but would like to understand	I understand and I could explain to others	I understand and I could explain to others	I do not understand, but would like to understand	I understand and I could explain to others	I understand and I could explain to others	Some understanding	Some understanding	Some understanding	Some understanding	Some understanding	Some understanding	Neutral	Agree	Neutral	Agree	Agree	Disagree
56	Male	Debreceni Egyetem	Second year	No	No	No		Never	Yes	Yes	Yes	Google							Online journals	No		Yes	in the 3rd - 4th year	No, I read both English and Hungarian information resources	Limited experience (2)	Limited experience (2)	Poor (1)	Average (3)	Limited experience (2)	Average (3)	Some understanding	I do not understand, but would like to understand	Some understanding	I understand and I could explain to others	Some understanding	I do not understand, but would like to understand	I understand and I could explain to others	I understand and I could explain to others	I do not understand, but would like to understand	I do not understand, but would like to understand	Some understanding	I understand and I could explain to others	I understand and I could explain to others	Strongly agree	Strongly agree	Strongly agree	Strongly agree	Disagree	Agree
57	Female	Debreceni Egyetem	Fourth year	No	No	No		Monthly or less frequently	Yes	Yes	No	Google							Professional guidelines	No		Yes	in the 5th – 6th yea	No, I read both English and Hungarian information resources	Limited experience (2)	Limited experience (2)	Poor (1)	Poor (1)	Poor (1)	Above average (4)	I understand and I could explain to others	I do not understand, but would like to understand	Some understanding	I understand and I could explain to others	I understand and I could explain to others	I do not understand, but would like to understand	I understand and I could explain to others	I understand and I could explain to others	I understand and I could explain to others	Some understanding	I understand and I could explain to others	I understand and I could explain to others	I understand and I could explain to others	Agree	Agree	Agree	Agree	Neutral	Neutral
58	Female	Debreceni Egyetem	Second year	No	Yes	No		Monthly or less frequently	Yes	Yes	Yes	Pubmed/Medline							Printed books	No		Yes	in the 5th – 6th yea	No, I read both English and Hungarian information resources	Average (3)	Above average (4)	Limited experience (2)	Limited experience (2)	Average (3)	Average (3)	Some understanding	I do not understand, but would like to understand	I understand and I could explain to others	I understand and I could explain to others	I do not understand, but would like to understand	I understand and I could explain to others	I understand and I could explain to others	Some understanding	I do not understand, but would like to understand	Some understanding	Some understanding	Some understanding	Some understanding	Agree	Agree	Agree	Neutral	Neutral	Agree
59	Male	Debreceni Egyetem	Third year	No	No	No		Monthly or less frequently	Yes	Yes	Yes	Google							Printed books	No		Yes	in the 3rd - 4th year	No, I read both English and Hungarian information resources	Average (3)	Average (3)	Limited experience (2)	Average (3)	Average (3)	Average (3)	I do not understand, but would like to understand	I do not understand, but would like to understand	I understand and I could explain to others	I understand and I could explain to others	I do not understand, but would like to understand	I do not understand, but would like to understand	Some understanding	Some understanding	I do not understand, but would like to understand	I do not understand, but would like to understand	Some understanding	Some understanding	I do not understand, but would like to understand	Neutral	Neutral	Neutral	Neutral	Neutral	Neutral
60	Female	Debreceni Egyetem	Fifth year	No	Yes	No		Weekly	Yes	Yes	No	Google							Printed books	Yes	Yes	Yes	in the 3rd - 4th year	No, I read both English and Hungarian information resources	Above average (4)	Average (3)	Average (3)	Average (3)	Above average (4)	Above average (4)	I understand and I could explain to others	Some understanding	I understand and I could explain to others	I understand and I could explain to others	I understand and I could explain to others	Some understanding	I understand and I could explain to others	Some understanding	I do not understand, but would like to understand	I understand and I could explain to others	I understand and I could explain to others	I understand and I could explain to others	Some understanding	Strongly agree	Strongly agree	Strongly agree	Strongly agree	Strongly agree	Strongly agree
61	Male	Debreceni Egyetem	Third year	No	No	No		Never	Yes	Yes	Yes	Google							Printed books	No		Yes	in the 1st - 2nd year	Yes, I only like to read in Hungaria	Poor (1)	Limited experience (2)	Limited experience (2)	Poor (1)	Above average (4)	Above average (4)	Some understanding	No idea about this	I do not understand, but would like to understand	I do not understand, but would like to understand	No idea about this	No idea about this	I do not understand, but would like to understand	No idea about this	No idea about this	No idea about this	No idea about this	No idea about this	No idea about this	Strongly agree	Strongly agree	Strongly agree	Strongly agree	Neutral	Strongly disagree
62	Male	Debreceni Egyetem	First year	No	No	No		Monthly or less frequently	Yes	Yes	Yes	Google							Printed books	No		Yes	in the 5th – 6th yea	No, I read both English and Hungarian information resources	Average (3)	Above average (4)	Limited experience (2)	Poor (1)	Limited experience (2)	Average (3)	I understand and I could explain to others	I do not understand, but would like to understand	I understand and I could explain to others	I understand and I could explain to others	I do not understand, but would like to understand	I do not understand, but would like to understand	I do not understand, but would like to understand	I do not understand, but would like to understand	I do not understand, but would like to understand	I do not understand, but would like to understand	I understand and I could explain to others	Some understanding	Some understanding	Agree	Agree	Strongly agree	Neutral	Agree	Neutral
63	Female	Debreceni Egyetem	Fourth year	Yes	Yes	No		Daily	Yes	Yes	Yes	Medscape							Online journals	No		Yes	in the 5th – 6th yea	No, I read both English and Hungarian information resources	Average (3)	Average (3)	Limited experience (2)	Limited experience (2)	Limited experience (2)	Above average (4)	I understand and I could explain to others	Some understanding	I understand and I could explain to others	I understand and I could explain to others	I understand and I could explain to others	I do not understand, but would like to understand	Some understanding	Some understanding	I understand and I could explain to others	I understand and I could explain to others	I understand and I could explain to others	I understand and I could explain to others	I understand and I could explain to others	Strongly agree	Agree	Agree	Agree	Strongly agree	Strongly agree
64	Female	Debreceni Egyetem	Second year	No	No	No		Monthly or less frequently	Yes	Yes	Yes	Google							Printed books	No		Yes	in the 5th – 6th yea	No, I read both English and Hungarian information resources	Above average (4)	Above average (4)	Limited experience (2)	Poor (1)	Poor (1)	Limited experience (2)	I do not understand, but would like to understand	I do not understand, but would like to understand	Some understanding	Some understanding	I do not understand, but would like to understand	I do not understand, but would like to understand	I do not understand, but would like to understand	Some understanding	I do not understand, but would like to understand	Some understanding	I understand and I could explain to others	Some understanding	Some understanding	Agree	Agree	Agree	Agree	Neutral	Disagree
65	Male	Debreceni Egyetem	Fourth year	No	No	Yes	Yes	Never	Yes	Yes	Yes	Pubmed/Medline							Online books	No		Yes	in the 1st - 2nd year	No, I read both English and Hungarian information resources	Average (3)	Above average (4)	Average (3)	Limited experience (2)	Limited experience (2)	Limited experience (2)	Some understanding	I do not understand, but would like to understand	I understand and I could explain to others	I understand and I could explain to others	I understand and I could explain to others	I understand and I could explain to others	I understand and I could explain to others	Some understanding	I understand and I could explain to others	Some understanding	I understand and I could explain to others	I understand and I could explain to others	I understand and I could explain to others	Strongly agree	Agree	Agree	Agree	Neutral	Agree
66	Female	Debreceni Egyetem	First year	No	No	No		Monthly or less frequently	Yes	Yes	Yes	Google							Printed books	No		Yes	in the 3rd - 4th year	No, I read both English and Hungarian information resources	Average (3)	Average (3)	Above average (4)	Limited experience (2)	Above average (4)	Average (3)	Some understanding	I do not understand, but would like to understand	I understand and I could explain to others	I understand and I could explain to others	I do not understand, but would like to understand	Some understanding	I understand and I could explain to others	I do not understand, but would like to understand	I do not understand, but would like to understand	Some understanding	Some understanding	Some understanding	I do not understand, but would like to understand	Neutral	Agree	Agree	Agree	Disagree	Disagree
67	Female	Debreceni Egyetem	Second year	No	No	No		Monthly or less frequently	Yes	Yes	No	Google							Lecture notes	No		Yes	in the 5th – 6th yea	Yes, I only like to read in Hungaria	Above average (4)	Above average (4)	Limited experience (2)	Limited experience (2)	Limited experience (2)	Poor (1)	I do not understand, but would like to understand	I do not understand, but would like to understand	I understand and I could explain to others	I understand and I could explain to others	I do not understand, but would like to understand	I do not understand, but I think, it wouldn’t be helpful to me to understand	I do not understand, but would like to understand	I do not understand, but would like to understand	I do not understand, but would like to understand	I do not understand, but would like to understand	Some understanding	Some understanding	I do not understand, but would like to understand	Agree	Agree	Neutral	Agree	Agree	Agree
68	Male	Debreceni Egyetem	Fifth year	No	Yes	No		Never	Yes	Yes	Yes	Google							Electronic media	No		Yes	in the 5th – 6th yea	No, I read both English and Hungarian information resources	Above average (4)	Average (3)	Average (3)	Limited experience (2)	Average (3)	Advanced (5)	Some understanding	I do not understand, but would like to understand	I understand and I could explain to others	I do not understand, but would like to understand	Some understanding	I do not understand, but would like to understand	I understand and I could explain to others	I do not understand, but I think, it wouldn’t be helpful to me to understand	I do not understand, but I think, it wouldn’t be helpful to me to understand	I do not understand, but I think, it wouldn’t be helpful to me to understand	I do not understand, but would like to understand	I do not understand, but would like to understand	I do not understand, but would like to understand	Agree	Agree	Agree	Agree	Agree	Agree
69	Male	Debreceni Egyetem	Second year	No	No	No		Monthly or less frequently	Yes	Yes	Yes	Google							Lecture notes	No		Yes	in the 3rd - 4th year	Yes, I only like to read in Hungaria	Limited experience (2)	Limited experience (2)	Poor (1)	Poor (1)	Limited experience (2)	Limited experience (2)	Some understanding	I do not understand, but would like to understand	I do not understand, but would like to understand	Some understanding	I do not understand, but would like to understand	I do not understand, but would like to understand	I do not understand, but would like to understand	I do not understand, but would like to understand	I do not understand, but would like to understand	I do not understand, but would like to understand	I do not understand, but would like to understand	I do not understand, but would like to understand	I do not understand, but would like to understand	Agree	Agree	Agree	Agree	Neutral	Agree
70	Male	Debreceni Egyetem	Third year	No	No	Yes	Yes	Weekly	Yes	Yes	No	Medscape							Online books	No		Yes	in the 5th – 6th yea	No, I read both English and Hungarian information resources	Average (3)	Above average (4)	Average (3)	Limited experience (2)	Limited experience (2)	Average (3)	I do not understand, but would like to understand	No idea about this	Some understanding	Some understanding	Some understanding	I do not understand, but I think, it wouldn’t be helpful to me to understand	I do not understand, but would like to understand	I do not understand, but I think, it wouldn’t be helpful to me to understand	I do not understand, but I think, it wouldn’t be helpful to me to understand	I do not understand, but would like to understand	Some understanding	Some understanding	Some understanding	Agree	Neutral	Agree	Agree	Neutral	Agree
71	Male	Debreceni Egyetem	Fifth year	No	Yes	No		Monthly or less frequently	Yes	Yes	Yes	Pubmed/Medline							Professional guidelines	Yes	Yes	Yes	in the 3rd - 4th year	No, I read both English and Hungarian information resources	Limited experience (2)	Limited experience (2)	Poor (1)	Poor (1)	Limited experience (2)	Limited experience (2)	Some understanding	I do not understand, but would like to understand	I understand and I could explain to others	I understand and I could explain to others	Some understanding	I do not understand, but would like to understand	I understand and I could explain to others	I do not understand, but I think, it wouldn’t be helpful to me to understand	I do not understand, but I think, it wouldn’t be helpful to me to understand	I do not understand, but I think, it wouldn’t be helpful to me to understand	I understand and I could explain to others	I understand and I could explain to others	Some understanding	Strongly agree	Strongly agree	Strongly agree	Strongly agree	Strongly agree	Strongly agree
72	Female	Debreceni Egyetem	First year	No	No	No		Never	Yes	Yes	Yes	Pubmed/Medline							Printed books	No		Yes	in the 3rd - 4th year	No, I read both English and Hungarian information resources	Average (3)	Average (3)	Poor (1)	Poor (1)	Limited experience (2)	Average (3)	I do not understand, but would like to understand	I do not understand, but would like to understand	Some understanding	Some understanding	I do not understand, but would like to understand	I do not understand, but would like to understand	I do not understand, but would like to understand	I do not understand, but would like to understand	I do not understand, but would like to understand	I do not understand, but would like to understand	Some understanding	Some understanding	I do not understand, but would like to understand	Agree	Neutral	Agree	Agree	Neutral	Neutral
73	Male	Debreceni Egyetem	Second year	No	No	No		Monthly or less frequently	Yes	Yes	Yes	Google							Printed books	Yes	Yes	Yes	in the 3rd - 4th year	Yes, I only like to read in Hungaria	Above average (4)	Average (3)	Limited experience (2)	Average (3)	Above average (4)	Limited experience (2)	I understand and I could explain to others	I do not understand, but would like to understand	I understand and I could explain to others	I understand and I could explain to others	I do not understand, but would like to understand	I do not understand, but would like to understand	Some understanding	I understand and I could explain to others	Some understanding	Some understanding	Some understanding	I understand and I could explain to others	Some understanding	Strongly agree	Strongly agree	Agree	Agree	Agree	Neutral
74	Male	Debreceni Egyetem	Fourth year	No	Yes	Yes	Yes	Monthly or less frequently	Yes	Yes	Yes	Wikipedia							Lecture notes	Yes	Yes	Yes	in the 1st - 2nd year	No, I read both English and Hungarian information resources	Average (3)	Poor (1)	Limited experience (2)	Poor (1)	Above average (4)	Advanced (5)	I understand and I could explain to others	I do not understand, but would like to understand	Some understanding	Some understanding	Some understanding	I do not understand, but I think, it wouldn’t be helpful to me to understand	I understand and I could explain to others	I do not understand, but I think, it wouldn’t be helpful to me to understand	Some understanding	I do not understand, but I think, it wouldn’t be helpful to me to understand	I understand and I could explain to others	I understand and I could explain to others	Some understanding	Strongly agree	Strongly agree	Strongly agree	Strongly agree	Agree	Strongly agree
75	Female	Debreceni Egyetem	First year	No	No	No		Monthly or less frequently	Yes	Yes	Yes	Google							Electronic media	No		Yes	in the 5th – 6th yea	No, I read both English and Hungarian information resources	Above average (4)	Average (3)	Poor (1)	Poor (1)	Poor (1)	Poor (1)	I do not understand, but would like to understand	I do not understand, but would like to understand	I understand and I could explain to others	I understand and I could explain to others	I do not understand, but would like to understand	Some understanding	I understand and I could explain to others	Some understanding	I understand and I could explain to others	I understand and I could explain to others	I understand and I could explain to others	I understand and I could explain to others	I understand and I could explain to others	Agree	Neutral	Neutral	Neutral	Neutral	Neutral
76	Female	Debreceni Egyetem	Fourth year	No	No	Yes	No	Monthly or less frequently	Yes	Yes	Yes	Pubmed/Medline							Opinion of health professionals	Yes	Yes	Yes	in the 3rd - 4th year	No, I read both English and Hungarian information resources	Average (3)	Limited experience (2)	Average (3)	Average (3)	Average (3)	Average (3)	I understand and I could explain to others	I do not understand, but would like to understand	I understand and I could explain to others	Some understanding	Some understanding	Some understanding	I understand and I could explain to others	No idea about this	I do not understand, but would like to understand	Some understanding	I understand and I could explain to others	I understand and I could explain to others	I do not understand, but would like to understand	Strongly agree	Strongly agree	Strongly agree	Strongly agree	Neutral	Neutral
77	Male	Semmelweis Egyetem	Sixth year	No	Yes	No		Weekly	Yes	Yes	Yes	Pubmed/Medline							Online journals	No		Yes	in the 3rd - 4th year	No, I read both English and Hungarian information resources	Average (3)	Average (3)	Above average (4)	Average (3)	Above average (4)	Advanced (5)	I understand and I could explain to others	I do not understand, but would like to understand	I understand and I could explain to others	I understand and I could explain to others	I understand and I could explain to others	I understand and I could explain to others	I understand and I could explain to others	I understand and I could explain to others	Some understanding	I understand and I could explain to others	I understand and I could explain to others	I understand and I could explain to others	Some understanding	Agree	Agree	Strongly agree	Agree	Agree	Agree
78	Female	Semmelweis Egyetem	First year	No	No	Yes	Yes	Monthly or less frequently	Yes	Yes	Yes	Google							Printed books	No		Yes	in the 1st - 2nd year	Yes, I only like to read in Hungaria	Above average (4)	Advanced (5)	Limited experience (2)	Limited experience (2)	Limited experience (2)	Above average (4)	I do not understand, but would like to understand	I do not understand, but would like to understand	I do not understand, but would like to understand	Some understanding	I do not understand, but I think, it wouldn’t be helpful to me to understand	I understand and I could explain to others	Some understanding	I do not understand, but would like to understand	I do not understand, but would like to understand	I do not understand, but would like to understand	I understand and I could explain to others	I understand and I could explain to others	I do not understand, but would like to understand	Strongly agree	Strongly agree	Strongly agree	Strongly agree	Strongly agree	Strongly agree
79	Female	Semmelweis Egyetem	First year	No	No	No		Weekly	Yes	Yes	No	Google							Printed books	No		Yes	in the 1st - 2nd year	No, I read both English and Hungarian information resources	Average (3)	Average (3)	Average (3)	Limited experience (2)	Limited experience (2)	Limited experience (2)	I understand and I could explain to others	Some understanding	Some understanding	I understand and I could explain to others	I understand and I could explain to others	I understand and I could explain to others	Some understanding	I do not understand, but would like to understand	I do not understand, but would like to understand	Some understanding	I do not understand, but would like to understand	I do not understand, but would like to understand	Some understanding	Agree	Agree	Agree	Agree	Neutral	Neutral
80	Female	Semmelweis Egyetem	Sixth year	No	Yes	No		Weekly	Yes	Yes	Yes	Google Scholar							Online journals	No	No	Yes	in the 3rd - 4th year	Yes, I only like to read in English	Average (3)	Average (3)	Limited experience (2)	Poor (1)	Average (3)	Average (3)	I understand and I could explain to others	I do not understand, but would like to understand	I understand and I could explain to others	I understand and I could explain to others	Some understanding	Some understanding	Some understanding	I understand and I could explain to others	Some understanding	I do not understand, but would like to understand	I understand and I could explain to others	I understand and I could explain to others	I do not understand, but would like to understand	Strongly agree	Agree	Agree	Agree	Disagree	Disagree
81	Female	Semmelweis Egyetem	Third year	No	No	No		Monthly or less frequently	Yes	Yes	No	Pubmed/Medline							Online journals	No		Yes	in the 3rd - 4th year	Yes, I only like to read in Hungaria	Average (3)	Average (3)	Above average (4)	Average (3)	Above average (4)	Limited experience (2)	Some understanding	I do not understand, but would like to understand	I understand and I could explain to others	Some understanding	I do not understand, but would like to understand	Some understanding	I understand and I could explain to others	I understand and I could explain to others	I understand and I could explain to others	Some understanding	I understand and I could explain to others	Some understanding	I do not understand, but would like to understand	Strongly agree	Agree	Agree	Strongly agree	Disagree	Disagree
82	Female	Semmelweis Egyetem	Third year	No	Yes	No		Monthly or less frequently	Yes	Yes	Yes	Google							Printed books	No		Yes	in the 3rd - 4th year	No, I read both English and Hungarian information resources	Limited experience (2)	Limited experience (2)	Poor (1)	Poor (1)	Limited experience (2)	Average (3)	I do not understand, but would like to understand	I do not understand, but would like to understand	I do not understand, but would like to understand	Some understanding	I do not understand, but would like to understand	Some understanding	I do not understand, but would like to understand	I do not understand, but would like to understand	I do not understand, but would like to understand	I do not understand, but would like to understand	I do not understand, but would like to understand	I do not understand, but would like to understand	I do not understand, but would like to understand	Neutral	Neutral	Neutral	Neutral	Neutral	Neutral
83	Female	Semmelweis Egyetem	Sixth year	No	Yes	Yes	Yes	Monthly or less frequently	Yes	Yes	Yes	Pubmed/Medline							Online journals	Yes	Yes	Yes	in the 3rd - 4th year	No, I read both English and Hungarian information resources	Average (3)	Average (3)	Limited experience (2)	Average (3)	Above average (4)	Above average (4)	I understand and I could explain to others	I understand and I could explain to others	I understand and I could explain to others	I understand and I could explain to others	I understand and I could explain to others	Some understanding	I understand and I could explain to others	I understand and I could explain to others	Some understanding	Some understanding	I understand and I could explain to others	I understand and I could explain to others	Some understanding	Strongly agree	Agree	Strongly agree	Strongly agree	Neutral	Agree
84	Female	Semmelweis Egyetem	Third year	No	No	No		Monthly or less frequently	Yes	Yes	Yes	Google							Electronic media	No		Yes	in the 3rd - 4th year	Yes, I only like to read in Hungaria	Limited experience (2)	Limited experience (2)	Poor (1)	Poor (1)	Poor (1)	Poor (1)	I do not understand, but would like to understand	I do not understand, but would like to understand	Some understanding	Some understanding	I do not understand, but would like to understand	Some understanding	I do not understand, but would like to understand	Some understanding	I do not understand, but would like to understand	Some understanding	Some understanding	Some understanding	I do not understand, but would like to understand	Agree	Strongly agree	Strongly agree	Agree	Strongly agree	Strongly agree
85	Female	Semmelweis Egyetem	Second year	No	No	No		Never	Yes	Yes	No	Google							Printed books	No		Yes	in the 3rd - 4th year	Yes, I only like to read in Hungaria	Limited experience (2)	Poor (1)	Poor (1)	Poor (1)	Above average (4)	Above average (4)	I understand and I could explain to others	Some understanding	I understand and I could explain to others	Some understanding	I do not understand, but would like to understand	I do not understand, but would like to understand	Some understanding	Some understanding	I do not understand, but would like to understand	I do not understand, but would like to understand	Some understanding	Some understanding	Some understanding	Strongly agree	Agree	Strongly agree	Strongly agree	Strongly agree	Agree
86	Male	Semmelweis Egyetem	Fourth year	No	Yes	No		Weekly	Yes	Yes	Yes	Pubmed/Medline							Online journals	No		Yes	in the 3rd - 4th year	No, indeed, I have already read information sources written in a language other than English or Hungarian	Advanced (5)	Limited experience (2)	Advanced (5)	Poor (1)	Haladó (5)	Above average (4)	Some understanding	I do not understand, but would like to understand	I understand and I could explain to others	I understand and I could explain to others	I understand and I could explain to others	I understand and I could explain to others	I understand and I could explain to others	Some understanding	I understand and I could explain to others	Some understanding	I understand and I could explain to others	I understand and I could explain to others	Some understanding	Strongly agree	Agree	Strongly agree	Agree	Strongly agree	Disagree
87	Female	Semmelweis Egyetem	Fifth year	No	Yes	Yes	Yes	Weekly	Yes	Yes	Yes	Pubmed/Medline							Electronic media	No		No		No, I read both English and Hungarian information resources	Above average (4)	Above average (4)	Limited experience (2)	Limited experience (2)	Above average (4)	Advanced (5)	I understand and I could explain to others	I do not understand, but would like to understand	I understand and I could explain to others	I understand and I could explain to others	Some understanding	I do not understand, but would like to understand	I understand and I could explain to others	I understand and I could explain to others	I understand and I could explain to others	Some understanding	I understand and I could explain to others	I understand and I could explain to others	I understand and I could explain to others	Strongly agree	Agree	Agree	Agree	Disagree	Disagree
88	Female	Semmelweis Egyetem	Fourth year	No	Yes	No		Daily	Yes	Yes	No	Pubmed/Medline							Printed books	No		Yes	in the 3rd - 4th year	No, I read both English and Hungarian information resources	Above average (4)	Average (3)	Limited experience (2)	Limited experience (2)	Limited experience (2)	Average (3)	I understand and I could explain to others	Some understanding	I understand and I could explain to others	I understand and I could explain to others	I understand and I could explain to others	I understand and I could explain to others	I understand and I could explain to others	Some understanding	Some understanding	Some understanding	I understand and I could explain to others	I understand and I could explain to others	I understand and I could explain to others	Strongly agree	Strongly agree	Strongly agree	Strongly agree	Strongly agree	Strongly agree
89	Female	Semmelweis Egyetem	Second year	No	No	No		Never	Yes	Yes	No	Google							Printed books	No		Yes	in the 5th – 6th yea	Yes, I only like to read in Hungaria	Limited experience (2)	Poor (1)	Poor (1)	Poor (1)	Poor (1)	Poor (1)	I do not understand, but would like to understand	I do not understand, but would like to understand	Some understanding	Some understanding	I do not understand, but would like to understand	I understand and I could explain to others	Some understanding	I understand and I could explain to others	I do not understand, but would like to understand	I do not understand, but would like to understand	I understand and I could explain to others	I understand and I could explain to others	I understand and I could explain to others	Strongly agree	Agree	Strongly agree	Strongly agree	Strongly disagree	Neutral
90	Male	Semmelweis Egyetem	Sixth year	No	Yes	No		Daily	Yes	Yes	Yes	Pubmed/Medline							Online journals	No		Yes	in the 3rd - 4th year	No, I read both English and Hungarian information resources	Advanced (5)	Above average (4)	Advanced (5)	Limited experience (2)	Haladó (5)	Average (3)	I understand and I could explain to others	Some understanding	I understand and I could explain to others	I understand and I could explain to others	I understand and I could explain to others	I understand and I could explain to others	I understand and I could explain to others	I understand and I could explain to others	I understand and I could explain to others	I understand and I could explain to others	I understand and I could explain to others	I understand and I could explain to others	I understand and I could explain to others	Strongly agree	Strongly agree	Strongly agree	Strongly agree	Strongly disagree	Disagree
91	Female	Semmelweis Egyetem	Fourth year	No	Yes	No		Weekly	Yes	Yes	No	Pubmed/Medline							Online journals	Yes	Yes	Yes	in the 3rd - 4th year	Yes, I only like to read in English	Above average (4)	Above average (4)	Average (3)	Average (3)	Average (3)	Average (3)	I understand and I could explain to others	Some understanding	I understand and I could explain to others	I understand and I could explain to others	I understand and I could explain to others	I understand and I could explain to others	I understand and I could explain to others	I understand and I could explain to others	Some understanding	Some understanding	I understand and I could explain to others	I understand and I could explain to others	I understand and I could explain to others	Strongly agree	Strongly agree	Strongly agree	Strongly agree	Neutral	Disagree
92	Female	Semmelweis Egyetem	First year	No	No	No		Weekly	Yes	Yes	No	Medscape							Online journals	No		No		No, I read both English and Hungarian information resources	Above average (4)	Advanced (5)	Average (3)	Average (3)	Above average (4)	Above average (4)	I understand and I could explain to others	I do not understand, but would like to understand	I do not understand, but would like to understand	I understand and I could explain to others	I do not understand, but would like to understand	I understand and I could explain to others	Some understanding	I understand and I could explain to others	I do not understand, but would like to understand	I understand and I could explain to others	Some understanding	I understand and I could explain to others	I understand and I could explain to others	Strongly agree	Strongly agree	Strongly agree	Strongly agree	Agree	Strongly agree
93	Female	Semmelweis Egyetem	First year	No	No	No		Monthly or less frequently	Yes	Yes	No	Google							Professional guidelines	No		Yes	in the 3rd - 4th year	No, I read both English and Hungarian information resources	Limited experience (2)	Average (3)	Poor (1)	Poor (1)	Limited experience (2)	Limited experience (2)	I understand and I could explain to others	I do not understand, but would like to understand	I understand and I could explain to others	I understand and I could explain to others	Some understanding	I understand and I could explain to others	I understand and I could explain to others	Some understanding	I do not understand, but would like to understand	I do not understand, but would like to understand	I understand and I could explain to others	I understand and I could explain to others	I understand and I could explain to others	Strongly agree	Agree	Agree	Strongly agree	Neutral	Neutral
94	Female	Semmelweis Egyetem	Fifth year	No	Yes	No		Monthly or less frequently	Yes	Yes	Yes	Pubmed/Medline							Professional guidelines	Yes	Yes	Yes	in the 1st - 2nd year	No, indeed, I have already read information sources written in a language other than English or Hungarian	Average (3)	Average (3)	Above average (4)	Average (3)	Above average (4)	Above average (4)	I understand and I could explain to others	I do not understand, but would like to understand	I understand and I could explain to others	I understand and I could explain to others	I understand and I could explain to others	I understand and I could explain to others	I understand and I could explain to others	I understand and I could explain to others	Some understanding	Some understanding	I understand and I could explain to others	I understand and I could explain to others	Some understanding	Strongly agree	Strongly agree	Strongly agree	Strongly agree	Neutral	Neutral
95	Male	Semmelweis Egyetem	Fifth year	No	No	Yes	Yes	Never	Yes	Yes	No	Google							Printed books	No		Yes	in the 3rd - 4th year	Yes, I only like to read in Hungaria	Limited experience (2)	Limited experience (2)	Poor (1)	Poor (1)	Poor (1)	Limited experience (2)	Some understanding	No idea about this	No idea about this	No idea about this	I do not understand, but would like to understand	I do not understand, but would like to understand	I do not understand, but would like to understand	I do not understand, but would like to understand	I do not understand, but would like to understand	I do not understand, but would like to understand	I do not understand, but would like to understand	Some understanding	I do not understand, but would like to understand	Strongly agree	Strongly agree	Strongly agree	Strongly agree	Neutral	Disagree
96	Female	Semmelweis Egyetem	Second year	No	Yes	No		Never	Yes	Yes	No	Pubmed/Medline							Online journals	No		Yes	in the 3rd - 4th year	Yes, I only like to read in Hungaria	Above average (4)	Above average (4)	Poor (1)	Poor (1)	Poor (1)	Average (3)	Some understanding	I do not understand, but would like to understand	Some understanding	Some understanding	I do not understand, but would like to understand	Some understanding	Some understanding	I do not understand, but would like to understand	I do not understand, but would like to understand	I understand and I could explain to others	Some understanding	I do not understand, but would like to understand	I do not understand, but would like to understand	Strongly agree	Strongly agree	Neutral	Agree	Neutral	Disagree
97	Male	Semmelweis Egyetem	Fifth year	Yes	Yes	Yes	Yes	Monthly or less frequently	Yes	Yes	Yes	Pubmed/Medline							Online journals	No		Yes	in the 3rd - 4th year	No, indeed, I have already read information sources written in a language other than English or Hungarian	Above average (4)	Advanced (5)	Limited experience (2)	Average (3)	Limited experience (2)	Poor (1)	I understand and I could explain to others	No idea about this	I understand and I could explain to others	I understand and I could explain to others	I understand and I could explain to others	Some understanding	Some understanding	I understand and I could explain to others	Some understanding	I do not understand, but would like to understand	Some understanding	Some understanding	I do not understand, but would like to understand	Neutral	Agree	Agree	Strongly agree	Agree	Neutral
98	Female	Semmelweis Egyetem	Third year	No	Yes	No		Weekly	Yes	Yes	Yes	Google							Printed books	No		Yes	in the 3rd - 4th year	No, I read both English and Hungarian information resources	Average (3)	Average (3)	Average (3)	Limited experience (2)	Average (3)	Above average (4)	I understand and I could explain to others	Some understanding	Some understanding	Some understanding	I do not understand, but would like to understand	I understand and I could explain to others	Some understanding	I do not understand, but would like to understand	Some understanding	Some understanding	I understand and I could explain to others	I understand and I could explain to others	Some understanding	Strongly agree	Agree	Agree	Agree	Neutral	Agree
99	Male	Semmelweis Egyetem	Sixth year	No	Yes	Yes	Yes	Weekly	Yes	Yes	No	Pubmed/Medline							Online journals	No		Yes	in the 3rd - 4th year	No, I read both English and Hungarian information resources	Above average (4)	Average (3)	Average (3)	Average (3)	Average (3)	Average (3)	Some understanding	I do not understand, but would like to understand	I understand and I could explain to others	I understand and I could explain to others	Some understanding	I understand and I could explain to others	I understand and I could explain to others	Some understanding	Some understanding	Some understanding	I understand and I could explain to others	I understand and I could explain to others	Some understanding	Strongly agree	Agree	Agree	Strongly agree	Strongly agree	Strongly agree
100	Male	Semmelweis Egyetem	Third year	No	No	Yes	Yes	Monthly or less frequently	Yes	Yes	Yes	Google							Printed books	Yes	Yes	Yes	in the 3rd - 4th year	No, I read both English and Hungarian information resources	Above average (4)	Average (3)	Above average (4)	Above average (4)	Above average (4)	Above average (4)	Some understanding	I do not understand, but would like to understand	I understand and I could explain to others	I understand and I could explain to others	I do not understand, but would like to understand	Some understanding	Some understanding	I do not understand, but would like to understand	I do not understand, but would like to understand	Some understanding	Some understanding	I understand and I could explain to others	I understand and I could explain to others	Agree	Neutral	Agree	Agree	Strongly disagree	Strongly disagree
101	Female	Semmelweis Egyetem	Second year	No	No	No		Never	Yes	Yes	No	Wikipedia							Printed books	No		Yes	in the 3rd - 4th year	No, I read both English and Hungarian information resources	Poor (1)	Poor (1)	Poor (1)	Poor (1)	Poor (1)	Limited experience (2)	Some understanding	I do not understand, but would like to understand	I understand and I could explain to others	I understand and I could explain to others	I do not understand, but would like to understand	I understand and I could explain to others	I do not understand, but would like to understand	I do not understand, but would like to understand	I understand and I could explain to others	I do not understand, but would like to understand	Some understanding	Some understanding	Some understanding	Agree	Agree	Agree	Agree	Neutral	Neutral
102	Male	Semmelweis Egyetem	Second year	No	No	Yes	Yes	Never	Yes	Yes	Yes	Pubmed/Medline							Printed books	No		Yes	in the 5th – 6th yea	No, I read both English and Hungarian information resources	Average (3)	Limited experience (2)	Poor (1)	Poor (1)	Poor (1)	Limited experience (2)	I do not understand, but would like to understand	I do not understand, but would like to understand	Some understanding	Some understanding	I do not understand, but would like to understand	Some understanding	I do not understand, but would like to understand	I do not understand, but would like to understand	Some understanding	I do not understand, but would like to understand	I do not understand, but would like to understand	I do not understand, but would like to understand	I do not understand, but would like to understand	Neutral	Neutral	Neutral	Neutral	Neutral	Neutral
103	Male	Semmelweis Egyetem	Second year	No	No	Yes	Yes	Never	Yes	Yes	Yes	Pubmed/Medline							Printed books	No		Yes	in the 5th – 6th yea	No, I read both English and Hungarian information resources	Average (3)	Limited experience (2)	Poor (1)	Poor (1)	Poor (1)	Limited experience (2)	I understand and I could explain to others	I do not understand, but would like to understand	I understand and I could explain to others	Some understanding	I do not understand, but would like to understand	Some understanding	I do not understand, but would like to understand	I do not understand, but would like to understand	Some understanding	I do not understand, but would like to understand	I do not understand, but would like to understand	I do not understand, but would like to understand	I do not understand, but would like to understand	Strongly agree	Strongly agree	Strongly agree	Strongly agree	Strongly agree	Strongly agree
104	Male	Semmelweis Egyetem	Fifth year	No	Yes	No		Weekly	Yes	Yes	Yes	Medscape							Printed books	No		Yes	in the 3rd - 4th year	No, indeed, I have already read information sources written in a language other than English or Hungarian	Above average (4)	Above average (4)	Above average (4)	Above average (4)	Haladó (5)	Above average (4)	I understand and I could explain to others	Some understanding	I understand and I could explain to others	I understand and I could explain to others	I understand and I could explain to others	Some understanding	I understand and I could explain to others	I understand and I could explain to others	I understand and I could explain to others	Some understanding	I understand and I could explain to others	I understand and I could explain to others	Some understanding	Agree	Strongly agree	Agree	Agree	Disagree	Disagree
105	Female	Semmelweis Egyetem	First year	No	No	Yes	No	Monthly or less frequently	Yes	Yes	No	Google							Printed books	No		No		No, I read both English and Hungarian information resources	Average (3)	Advanced (5)	Average (3)	Limited experience (2)	Above average (4)	Advanced (5)	I understand and I could explain to others	Some understanding	Some understanding	I do not understand, but would like to understand	I understand and I could explain to others	I understand and I could explain to others	I do not understand, but would like to understand	Some understanding	I do not understand, but would like to understand	I do not understand, but would like to understand	Some understanding	I understand and I could explain to others	I understand and I could explain to others	Disagree	Neutral	Neutral	Disagree	Neutral	Neutral
106	Male	Semmelweis Egyetem	Second year	No	Yes	No		Monthly or less frequently	Yes	Yes	Yes	Pubmed/Medline							Online journals	Yes	Yes	Yes	in the 1st - 2nd year	No, I read both English and Hungarian information resources	Limited experience (2)	Limited experience (2)	Average (3)	Limited experience (2)	Average (3)	Poor (1)	I understand and I could explain to others	I do not understand, but would like to understand	Some understanding	Some understanding	Some understanding	I understand and I could explain to others	Some understanding	I do not understand, but would like to understand	I do not understand, but would like to understand	I do not understand, but would like to understand	Some understanding	Some understanding	I do not understand, but would like to understand	Strongly agree	Agree	Strongly agree	Agree	Neutral	Disagree
107	Female	Debreceni Egyetem	Fifth year	No	No	No		Never	Yes	Yes	Yes	Pubmed/Medline							Online journals	No		Yes	in the 3rd - 4th year	Yes, I only like to read in Hungaria	Average (3)	Average (3)	Limited experience (2)	Poor (1)	Limited experience (2)	Advanced (5)	Some understanding	I do not understand, but would like to understand	I understand and I could explain to others	Some understanding	I understand and I could explain to others	I do not understand, but would like to understand	Some understanding	I do not understand, but would like to understand	I understand and I could explain to others	I do not understand, but would like to understand	I understand and I could explain to others	I understand and I could explain to others	Some understanding	Agree	Neutral	Agree	Strongly agree	Disagree	Disagree
108	Male	Debreceni Egyetem	Third year	No	No	Yes	Yes	Monthly or less frequently	Yes	Yes	Yes	Google							Online journals	No		Yes	in the 5th – 6th yea	No, indeed, I have already read information sources written in a language other than English or Hungarian	Advanced (5)	Advanced (5)	Average (3)	Limited experience (2)	Limited experience (2)	Limited experience (2)	Some understanding	I do not understand, but would like to understand	I understand and I could explain to others	Some understanding	I do not understand, but would like to understand	I do not understand, but would like to understand	Some understanding	Some understanding	Some understanding	I understand and I could explain to others	Some understanding	I do not understand, but would like to understand	I do not understand, but would like to understand	Agree	Agree	Agree	Agree	Strongly agree	Strongly agree
109	Female	Semmelweis Egyetem	Second year	No	No	Yes	Yes	Never	Yes	Yes	Yes	Pubmed/Medline							Printed books	No		Yes	in the 5th – 6th yea	No, I read both English and Hungarian information resources	Poor (1)	Poor (1)	Limited experience (2)	Limited experience (2)	Limited experience (2)	Average (3)	I understand and I could explain to others	I do not understand, but would like to understand	Some understanding	Some understanding	I do not understand, but would like to understand	Some understanding	Some understanding	Some understanding	Some understanding	I do not understand, but would like to understand	Some understanding	Some understanding	Some understanding	Strongly agree	Strongly agree	Strongly agree	Strongly agree	Disagree	Neutral
110	Female	Semmelweis Egyetem	Second year	No	No	No		Monthly or less frequently	Yes	Yes	Yes	Wikipedia							Printed books	No		Yes	in the 3rd - 4th year	No, I read both English and Hungarian information resources	Average (3)	Limited experience (2)	Limited experience (2)	Limited experience (2)	Limited experience (2)	Above average (4)	Some understanding	I do not understand, but would like to understand	I understand and I could explain to others	I understand and I could explain to others	Some understanding	I understand and I could explain to others	Some understanding	I do not understand, but would like to understand	I do not understand, but would like to understand	I do not understand, but would like to understand	I understand and I could explain to others	I understand and I could explain to others	I understand and I could explain to others	Agree	Agree	Agree	Agree	Agree	Agree
111	Female	Semmelweis Egyetem	Sixth year	No	Yes	No		Never	Yes	Yes	No	Pubmed/Medline							Professional guidelines	No		Yes	in the 3rd - 4th year	No, I read both English and Hungarian information resources	Average (3)	Average (3)	Above average (4)	Poor (1)	Haladó (5)	Above average (4)	I understand and I could explain to others	Some understanding	I understand and I could explain to others	I understand and I could explain to others	Some understanding	Some understanding	I understand and I could explain to others	I understand and I could explain to others	I understand and I could explain to others	I do not understand, but would like to understand	I understand and I could explain to others	I understand and I could explain to others	Some understanding	Strongly agree	Agree	Strongly agree	Strongly agree	Neutral	Neutral
112	Male	Semmelweis Egyetem	Third year	Yes	Yes	Yes	No	Daily	Yes	Yes	Yes	Pubmed/Medline							Printed books	Yes	No	No		No, indeed, I have already read information sources written in a language other than English or Hungarian	Average (3)	Average (3)	Advanced (5)	Haladó (5)	Haladó (5)	Advanced (5)	I understand and I could explain to others	I understand and I could explain to others	I understand and I could explain to others	I understand and I could explain to others	I understand and I could explain to others	I understand and I could explain to others	I understand and I could explain to others	I understand and I could explain to others	I understand and I could explain to others	I understand and I could explain to others	I understand and I could explain to others	I understand and I could explain to others	I understand and I could explain to others	Neutral	Agree	Agree	Neutral	Neutral	Neutral
113	Male	Semmelweis Egyetem	First year	No	No	Yes	No	Monthly or less frequently	Yes	Yes	Yes	Google							Printed books	No		Yes	in the 5th – 6th yea	Yes, I only like to read in Hungaria	Average (3)	Above average (4)	Limited experience (2)	Limited experience (2)	Limited experience (2)	Average (3)	Some understanding	I do not understand, but would like to understand	No idea about this	I do not understand, but would like to understand	No idea about this	Some understanding	Some understanding	Some understanding	I do not understand, but I think, it wouldn’t be helpful to me to understand	I do not understand, but I think, it wouldn’t be helpful to me to understand	Some understanding	I understand and I could explain to others	I understand and I could explain to others	Strongly agree	Strongly agree	Agree	Agree	Neutral	Neutral
114	Female	Semmelweis Egyetem	First year	No	No	No		Monthly or less frequently	Yes	Yes	Yes	Pubmed/Medline							Printed books	No		Yes	in the 3rd - 4th year	No, I read both English and Hungarian information resources	Average (3)	Above average (4)	Limited experience (2)	Limited experience (2)	Limited experience (2)	Limited experience (2)	I understand and I could explain to others	I do not understand, but would like to understand	Some understanding	I understand and I could explain to others	I do not understand, but would like to understand	I understand and I could explain to others	Some understanding	I understand and I could explain to others	I do not understand, but would like to understand	I do not understand, but would like to understand	I understand and I could explain to others	Some understanding	Some understanding	Agree	Agree	Agree	Agree	Agree	Strongly agree
115	Female	Semmelweis Egyetem	First year	No	No	Yes	Yes	Monthly or less frequently	Yes	Yes	Yes	Google							Printed books	No		Yes	in the 3rd - 4th year	No, I read both English and Hungarian information resources	Limited experience (2)	Average (3)	Poor (1)	Poor (1)	Poor (1)	Limited experience (2)	I do not understand, but would like to understand	I do not understand, but would like to understand	I understand and I could explain to others	Some understanding	Some understanding	I understand and I could explain to others	I do not understand, but would like to understand	I do not understand, but would like to understand	I do not understand, but would like to understand	I do not understand, but would like to understand	I understand and I could explain to others	Some understanding	Some understanding	Strongly agree	Strongly agree	Strongly agree	Strongly agree	Neutral	Neutral
116	Male	Semmelweis Egyetem	Third year	No	No	No		Never	Yes	Yes	Yes	Wikipedia							Opinion of health professionals	No		No		Yes, I only like to read in Hungaria	Limited experience (2)	Limited experience (2)	Poor (1)	Poor (1)	Haladó (5)	Average (3)	No idea about this	No idea about this	No idea about this	No idea about this	No idea about this	No idea about this	No idea about this	No idea about this	No idea about this	No idea about this	No idea about this	No idea about this	No idea about this	Strongly agree	Neutral	Strongly agree	Agree	Neutral	Neutral
117	Female	Semmelweis Egyetem	First year	No	No	No		Monthly or less frequently	Yes	Yes	Yes	Google							Printed books	No		Yes	in the 5th – 6th yea	Yes, I only like to read in Hungaria	Poor (1)	Limited experience (2)	Poor (1)	Poor (1)	Poor (1)	Limited experience (2)	Some understanding	I do not understand, but would like to understand	I do not understand, but would like to understand	Some understanding	I do not understand, but would like to understand	Some understanding	I do not understand, but would like to understand	I do not understand, but would like to understand	I do not understand, but would like to understand	I do not understand, but would like to understand	Some understanding	Some understanding	I do not understand, but would like to understand	Agree	Neutral	Agree	Neutral	Neutral	Neutral
118	Female	Semmelweis Egyetem	Fifth year	No	Yes	No		Never	Yes	Yes	No	Google							Electronic media	No		Yes	in the 5th – 6th yea	No, I read both English and Hungarian information resources	Limited experience (2)	Limited experience (2)	Limited experience (2)	Average (3)	Average (3)	Above average (4)	Some understanding	I do not understand, but would like to understand	Some understanding	Some understanding	I understand and I could explain to others	I do not understand, but would like to understand	I understand and I could explain to others	I understand and I could explain to others	Some understanding	Some understanding	I understand and I could explain to others	I understand and I could explain to others	Some understanding	Agree	Strongly agree	Agree	Agree	Disagree	Disagree
119	Male	Semmelweis Egyetem	First year	Yes	No	No		Monthly or less frequently	No	Yes	Yes	Google							Printed books	No		No		No, I read both English and Hungarian information resources	Poor (1)	Limited experience (2)	Poor (1)	Poor (1)	Poor (1)	Average (3)	Some understanding	Some understanding	Some understanding	Some understanding	I do not understand, but would like to understand	Some understanding	I do not understand, but would like to understand	Some understanding	I do not understand, but would like to understand	I do not understand, but would like to understand	I do not understand, but would like to understand	Some understanding	Some understanding	Neutral	Agree	Neutral	Neutral	Neutral	Neutral
120	Male	Semmelweis Egyetem	Third year	No	Yes	No		Monthly or less frequently	Yes	Yes	Yes	Pubmed/Medline							Printed books	No		No		No, I read both English and Hungarian information resources	Advanced (5)	Advanced (5)	Average (3)	Average (3)	Average (3)	Above average (4)	I understand and I could explain to others	I do not understand, but would like to understand	I understand and I could explain to others	I understand and I could explain to others	I do not understand, but would like to understand	I understand and I could explain to others	I understand and I could explain to others	I understand and I could explain to others	I understand and I could explain to others	I understand and I could explain to others	I understand and I could explain to others	I understand and I could explain to others	I understand and I could explain to others	Strongly agree	Strongly agree	Strongly agree	Strongly agree	Neutral	Disagree
121	Male	Semmelweis Egyetem	First year	No	No	No		Never	Yes	Yes	Yes	Google							Printed books	Yes	Yes	Yes	in the 5th – 6th yea	Yes, I only like to read in Hungaria	Average (3)	Limited experience (2)	Limited experience (2)	Poor (1)	Poor (1)	Poor (1)	Some understanding	I do not understand, but would like to understand	I do not understand, but would like to understand	Some understanding	I do not understand, but would like to understand	I understand and I could explain to others	I understand and I could explain to others	I do not understand, but would like to understand	I do not understand, but would like to understand	I do not understand, but would like to understand	Some understanding	I do not understand, but would like to understand	Some understanding	Agree	Agree	Agree	Strongly agree	Agree	Disagree
122	Female	Semmelweis Egyetem	First year	No	No	No		Monthly or less frequently	Yes	Yes	Yes	Google							Opinion of health professionals	No		Yes	in the 3rd - 4th year	Yes, I only like to read in Hungaria	Limited experience (2)	Poor (1)	Poor (1)	Poor (1)	Limited experience (2)	Limited experience (2)	Some understanding	I do not understand, but would like to understand	I do not understand, but would like to understand	Some understanding	I do not understand, but would like to understand	I understand and I could explain to others	I do not understand, but would like to understand	Some understanding	I do not understand, but would like to understand	I do not understand, but would like to understand	Some understanding	Some understanding	Some understanding	Agree	Agree	Agree	Agree	Neutral	Neutral
123	Female	Semmelweis Egyetem	Fifth year	No	Yes	Yes	No	Monthly or less frequently	Yes	Yes	Yes	Google							Printed books	Yes	Yes	Yes	in the 3rd - 4th year	Yes, I only like to read in Hungaria	Average (3)	Average (3)	Average (3)	Above average (4)	Average (3)	Above average (4)	I understand and I could explain to others	I do not understand, but would like to understand	I understand and I could explain to others	I understand and I could explain to others	I understand and I could explain to others	I do not understand, but would like to understand	Some understanding	Some understanding	I understand and I could explain to others	I do not understand, but would like to understand	Some understanding	I understand and I could explain to others	Some understanding	Strongly agree	Strongly agree	Agree	Strongly agree	Disagree	Disagree
124	Male	Semmelweis Egyetem	Sixth year	Yes	Yes	No		Weekly	Yes	Yes	No	Pubmed/Medline							Online journals	No		Yes	in the 5th – 6th yea	No, indeed, I have already read information sources written in a language other than English or Hungarian	Advanced (5)	Above average (4)	Average (3)	Poor (1)	Limited experience (2)	Limited experience (2)	I understand and I could explain to others	Some understanding	I understand and I could explain to others	I understand and I could explain to others	I understand and I could explain to others	I understand and I could explain to others	I understand and I could explain to others	Some understanding	I understand and I could explain to others	Some understanding	I understand and I could explain to others	I understand and I could explain to others	I understand and I could explain to others	Agree	Neutral	Agree	Agree	Disagree	Strongly disagree
125	Female	Semmelweis Egyetem	First year	Yes	Yes	No		Monthly or less frequently	Yes	Yes	Yes	Pubmed/Medline							Professional guidelines	Yes	Yes	Yes	in the 3rd - 4th year	No, I read both English and Hungarian information resources	Average (3)	Above average (4)	Above average (4)	Limited experience (2)	Above average (4)	Advanced (5)	I understand and I could explain to others	I do not understand, but would like to understand	I understand and I could explain to others	I understand and I could explain to others	Some understanding	I understand and I could explain to others	I understand and I could explain to others	I understand and I could explain to others	Some understanding	I do not understand, but would like to understand	I understand and I could explain to others	I understand and I could explain to others	I understand and I could explain to others	Strongly agree	Agree	Strongly agree	Strongly agree	Neutral	Disagree
126	Male	Semmelweis Egyetem	Second year	No	No	Yes	Yes	Monthly or less frequently	Yes	Yes	No	Google							Opinion of health professionals	No		Yes	in the 1st - 2nd year	No, I read both English and Hungarian information resources	Limited experience (2)	Limited experience (2)	Above average (4)	Poor (1)	Limited experience (2)	Above average (4)	I understand and I could explain to others	I do not understand, but would like to understand	I understand and I could explain to others	I understand and I could explain to others	I do not understand, but would like to understand	I understand and I could explain to others	I understand and I could explain to others	Some understanding	I do not understand, but would like to understand	I do not understand, but would like to understand	Some understanding	Some understanding	I do not understand, but would like to understand	Agree	Agree	Agree	Agree	Neutral	Neutral
127	Female	Semmelweis Egyetem	First year	No	No	No		Never	Yes	Yes	Yes	Google							Online books	No		Yes	in the 1st - 2nd year	No, I read both English and Hungarian information resources	Average (3)	Above average (4)	Limited experience (2)	Poor (1)	Poor (1)	Above average (4)	I do not understand, but I think, it wouldn’t be helpful to me to understand	I do not understand, but I think, it wouldn’t be helpful to me to understand	I understand and I could explain to others	I understand and I could explain to others	I do not understand, but I think, it wouldn’t be helpful to me to understand	I understand and I could explain to others	I understand and I could explain to others	I do not understand, but I think, it wouldn’t be helpful to me to understand	Some understanding	I do not understand, but I think, it wouldn’t be helpful to me to understand	I understand and I could explain to others	I understand and I could explain to others	I understand and I could explain to others	Agree	Agree	Agree	Agree	Strongly disagree	Disagree
128	Male	Semmelweis Egyetem	Sixth year	No	Yes	Yes	No	Monthly or less frequently	Yes	Yes	Yes	Google Scholar							Professional guidelines	No		No		No, indeed, I have already read information sources written in a language other than English or Hungarian	Above average (4)	Above average (4)	Above average (4)	Above average (4)	Above average (4)	Above average (4)	Some understanding	I do not understand, but would like to understand	Some understanding	Some understanding	Some understanding	I understand and I could explain to others	Some understanding	Some understanding	Some understanding	Some understanding	Some understanding	Some understanding	Some understanding	Agree	Agree	Agree	Agree	Agree	Agree
129	Female	Semmelweis Egyetem	Third year	No	Yes	Yes	Yes	Monthly or less frequently	Yes	Yes	Yes	Wikipedia							Opinion of health professionals	Yes	Yes	Yes	in the 3rd - 4th year	No, I read both English and Hungarian information resources	Average (3)	Above average (4)	Average (3)	Poor (1)	Above average (4)	Average (3)	Some understanding	I do not understand, but would like to understand	I understand and I could explain to others	I understand and I could explain to others	Some understanding	I understand and I could explain to others	I understand and I could explain to others	I understand and I could explain to others	Some understanding	I understand and I could explain to others	I understand and I could explain to others	I understand and I could explain to others	Some understanding	Strongly agree	Strongly agree	Strongly agree	Strongly agree	Strongly agree	Strongly agree
130	Male	Semmelweis Egyetem	First year	No	Yes	Yes	Yes	Monthly or less frequently	Yes	Yes	Yes	Pubmed/Medline							Printed books	No		Yes	in the 5th – 6th yea	No, I read both English and Hungarian information resources	Above average (4)	Above average (4)	Average (3)	Poor (1)	Limited experience (2)	Poor (1)	Some understanding	I understand and I could explain to others	I understand and I could explain to others	Some understanding	Some understanding	I understand and I could explain to others	I understand and I could explain to others	I understand and I could explain to others	I understand and I could explain to others	I do not understand, but would like to understand	I understand and I could explain to others	Some understanding	I do not understand, but would like to understand	Strongly agree	Agree	Strongly agree	Strongly agree	Neutral	Neutral
131	Female	Debreceni Egyetem	First year	No	No	Yes	No	Monthly or less frequently	Yes	Yes	Yes	Google Scholar							Printed books	No		Yes	in the 3rd - 4th year	No, I read both English and Hungarian information resources	Above average (4)	Above average (4)	Limited experience (2)	Limited experience (2)	Limited experience (2)	Limited experience (2)	Some understanding	I do not understand, but would like to understand	Some understanding	I understand and I could explain to others	I do not understand, but would like to understand	I do not understand, but would like to understand	I do not understand, but would like to understand	I do not understand, but would like to understand	I do not understand, but would like to understand	I do not understand, but would like to understand	I do not understand, but would like to understand	I do not understand, but would like to understand	I do not understand, but would like to understand	Agree	Agree	Neutral	Agree	Neutral	Neutral
132	Male	Debreceni Egyetem	Fifth year	No	Yes	No		Monthly or less frequently	Yes	Yes	Yes	Pubmed/Medline							Online journals	Yes	Yes	Yes	in the 3rd - 4th year	No, I read both English and Hungarian information resources	Advanced (5)	Advanced (5)	Average (3)	Haladó (5)	Average (3)	Advanced (5)	I understand and I could explain to others	I do not understand, but would like to understand	I understand and I could explain to others	I understand and I could explain to others	I understand and I could explain to others	Some understanding	I understand and I could explain to others	I understand and I could explain to others	I do not understand, but would like to understand	I do not understand, but would like to understand	I understand and I could explain to others	I understand and I could explain to others	I understand and I could explain to others	Strongly agree	Strongly agree	Strongly agree	Strongly agree	Disagree	Disagree
133	Female	Semmelweis Egyetem	Second year	No	No	No		Never	Yes	Yes	Yes	Google							Lecture notes	No		No		No, indeed, I have already read information sources written in a language other than English or Hungarian	Average (3)	Poor (1)	Average (3)	Limited experience (2)	Limited experience (2)	Above average (4)	Some understanding	I do not understand, but would like to understand	I understand and I could explain to others	Some understanding	I do not understand, but would like to understand	I understand and I could explain to others	Some understanding	I do not understand, but would like to understand	I do not understand, but would like to understand	Some understanding	I do not understand, but would like to understand	Some understanding	Some understanding	Agree	Agree	Agree	Agree	Neutral	Neutral
134	Male	Semmelweis Egyetem	Third year	Yes	Yes	No		Monthly or less frequently	Yes	Yes	Yes	Pubmed/Medline							Professional guidelines	No		Yes	in the 3rd - 4th year	No, I read both English and Hungarian information resources	Above average (4)	Average (3)	Average (3)	Limited experience (2)	Above average (4)	Above average (4)	I understand and I could explain to others	Some understanding	I understand and I could explain to others	I understand and I could explain to others	Some understanding	I understand and I could explain to others	Some understanding	I understand and I could explain to others	Some understanding	Some understanding	I understand and I could explain to others	I understand and I could explain to others	Some understanding	Strongly agree	Strongly agree	Strongly agree	Strongly agree	Agree	Strongly agree
135	Female	Szegedi Tudományegetem	Third year	No	No	No		Never	Yes	No	Yes	Google							Printed books	No		Yes	in the 3rd - 4th year	Yes, I only like to read in Hungaria	Poor (1)	Limited experience (2)	Poor (1)	Poor (1)	Poor (1)	Limited experience (2)	Some understanding	I do not understand, but would like to understand	I do not understand, but would like to understand	I do not understand, but would like to understand	Some understanding	I do not understand, but would like to understand	Some understanding	I do not understand, but would like to understand	I do not understand, but would like to understand	I do not understand, but would like to understand	I do not understand, but would like to understand	I understand and I could explain to others	I understand and I could explain to others	Strongly agree	Strongly agree	Agree	Agree	Neutral	Agree
136	Male	Szegedi Tudományegetem	Second year	No	No	No		Monthly or less frequently	Yes	Yes	Yes	Pubmed/Medline							Printed books	No		Yes	in the 5th – 6th yea	Yes, I only like to read in English	Above average (4)	Advanced (5)	Limited experience (2)	Average (3)	Average (3)	Advanced (5)	I do not understand, but would like to understand	I do not understand, but would like to understand	I do not understand, but would like to understand	Some understanding	Some understanding	Some understanding	Some understanding	Some understanding	Some understanding	Some understanding	Some understanding	Some understanding	Some understanding	Agree	Agree	Agree	Agree	Agree	Agree
137	Female	Szegedi Tudományegetem	Fifth year	No	Yes	Yes	Yes	Never	Yes	Yes	Yes	Pubmed/Medline							Printed books	No		Yes	in the 5th – 6th yea	No, I read both English and Hungarian information resources	Above average (4)	Average (3)	Average (3)	Limited experience (2)	Limited experience (2)	Average (3)	Some understanding	I do not understand, but would like to understand	I understand and I could explain to others	I understand and I could explain to others	I understand and I could explain to others	I understand and I could explain to others	I understand and I could explain to others	Some understanding	I do not understand, but would like to understand	I do not understand, but would like to understand	I understand and I could explain to others	I understand and I could explain to others	I do not understand, but would like to understand	Neutral	Agree	Agree	Agree	Neutral	Disagree
138	Female	Szegedi Tudományegetem	Third year	No	No	No		Monthly or less frequently	Yes	Yes	Yes	Medscape							Printed books	No		Yes	in the 1st - 2nd year	Yes, I only like to read in Hungaria	Average (3)	Average (3)	Average (3)	Limited experience (2)	Average (3)	Above average (4)	Some understanding	Some understanding	I understand and I could explain to others	I understand and I could explain to others	Some understanding	Some understanding	I understand and I could explain to others	Some understanding	Some understanding	Some understanding	I understand and I could explain to others	I understand and I could explain to others	I understand and I could explain to others	Agree	Agree	Agree	Agree	Neutral	Neutral
139	Female	Szegedi Tudományegetem	Fifth year	Yes	No	Yes	Yes	Monthly or less frequently	Yes	Yes	No	Google							Printed books	No		Yes	in the 3rd - 4th year	Yes, I only like to read in Hungaria	Average (3)	Average (3)	Average (3)	Average (3)	Above average (4)	Advanced (5)	I understand and I could explain to others	I understand and I could explain to others	I understand and I could explain to others	I understand and I could explain to others	I understand and I could explain to others	I understand and I could explain to others	I understand and I could explain to others	I understand and I could explain to others	I understand and I could explain to others	I understand and I could explain to others	I understand and I could explain to others	I understand and I could explain to others	I understand and I could explain to others	Strongly agree	Agree	Strongly agree	Strongly agree	Neutral	Agree
140	Female	Szegedi Tudományegetem	Fourth year	Yes	Yes	No		Weekly	Yes	Yes	Yes	Pubmed/Medline							Professional guidelines	Yes	Yes	Yes	in the 5th – 6th yea	No, I read both English and Hungarian information resources	Above average (4)	Advanced (5)	Above average (4)	Average (3)	Above average (4)	Above average (4)	I understand and I could explain to others	I do not understand, but would like to understand	I understand and I could explain to others	I understand and I could explain to others	I understand and I could explain to others	I understand and I could explain to others	I understand and I could explain to others	I understand and I could explain to others	I understand and I could explain to others	Some understanding	I understand and I could explain to others	I understand and I could explain to others	I understand and I could explain to others	Strongly agree	Strongly agree	Strongly agree	Strongly agree	Disagree	Neutral
141	Male	Szegedi Tudományegetem	Second year	No	Yes	No		Daily	Yes	Yes	Yes	Pubmed/Medline							Printed books	No		Yes	in the 1st - 2nd year	No, indeed, I have already read information sources written in a language other than English or Hungarian	Above average (4)	Average (3)	Advanced (5)	Above average (4)	Haladó (5)	Advanced (5)	I understand and I could explain to others	I do not understand, but would like to understand	I understand and I could explain to others	I understand and I could explain to others	I understand and I could explain to others	I understand and I could explain to others	I understand and I could explain to others	I understand and I could explain to others	I do not understand, but would like to understand	I do not understand, but would like to understand	I understand and I could explain to others	I understand and I could explain to others	I understand and I could explain to others	Strongly agree	Strongly agree	Strongly agree	Strongly agree	Agree	Neutral
142	Female	Szegedi Tudományegetem	First year	No	No	Yes	No	Weekly	Yes	Yes	Yes	Google							Online journals	Yes	Yes	Yes	in the 1st - 2nd year	No, I read both English and Hungarian information resources	Average (3)	Above average (4)	Above average (4)	Average (3)	Above average (4)	Above average (4)	I understand and I could explain to others	I do not understand, but would like to understand	I understand and I could explain to others	Some understanding	I do not understand, but would like to understand	I do not understand, but would like to understand	Some understanding	Some understanding	I do not understand, but would like to understand	I do not understand, but would like to understand	I understand and I could explain to others	I understand and I could explain to others	I understand and I could explain to others	Agree	Strongly agree	Neutral	Neutral	Disagree	Disagree
143	Female	Szegedi Tudományegetem	Third year	Yes	No	No		Never	Yes	Yes	No	Google Scholar							Printed books	No		Yes	in the 5th – 6th yea	Yes, I only like to read in Hungaria	Poor (1)	Limited experience (2)	Limited experience (2)	Poor (1)	Poor (1)	Average (3)	I do not understand, but would like to understand	I do not understand, but would like to understand	I understand and I could explain to others	I understand and I could explain to others	Some understanding	I understand and I could explain to others	I understand and I could explain to others	I understand and I could explain to others	I do not understand, but would like to understand	I understand and I could explain to others	I understand and I could explain to others	I understand and I could explain to others	I do not understand, but would like to understand	Agree	Agree	Agree	Agree	Disagree	Disagree
144	Female	Szegedi Tudományegetem	Third year	No	No	No		Monthly or less frequently	Yes	Yes	Yes	Wikipedia							Printed books	No		Yes	in the 5th – 6th yea	No, I read both English and Hungarian information resources	Limited experience (2)	Average (3)	Poor (1)	Poor (1)	Limited experience (2)	Average (3)	Some understanding	No idea about this	I understand and I could explain to others	Some understanding	I do not understand, but I think, it wouldn’t be helpful to me to understand	I do not understand, but I think, it wouldn’t be helpful to me to understand	I do not understand, but would like to understand	No idea about this	No idea about this	No idea about this	No idea about this	Some understanding	I do not understand, but would like to understand	Neutral	Neutral	Neutral	Neutral	Neutral	Neutral
145	Male	Szegedi Tudományegetem	Second year	Yes	Yes	No		Monthly or less frequently	Yes	Yes	No	Google							Online journals	No		Yes	in the 3rd - 4th year	Yes, I only like to read in Hungaria	Above average (4)	Above average (4)	Average (3)	Average (3)	Above average (4)	Above average (4)	I do not understand, but would like to understand	I do not understand, but would like to understand	I understand and I could explain to others	I understand and I could explain to others	Some understanding	Some understanding	I understand and I could explain to others	I understand and I could explain to others	I understand and I could explain to others	Some understanding	I understand and I could explain to others	I understand and I could explain to others	Some understanding	Agree	Neutral	Agree	Agree	Agree	Agree
146	Female	Szegedi Tudományegetem	Second year	No	No	No		Monthly or less frequently	Yes	Yes	Yes	Google							Lecture notes	No		Yes	in the 3rd - 4th year	Yes, I only like to read in Hungaria	Above average (4)	Limited experience (2)	Average (3)	Above average (4)	Average (3)	Advanced (5)	Some understanding	I do not understand, but would like to understand	I understand and I could explain to others	Some understanding	I do not understand, but would like to understand	I do not understand, but would like to understand	Some understanding	I understand and I could explain to others	I do not understand, but would like to understand	I do not understand, but would like to understand	I understand and I could explain to others	I understand and I could explain to others	Some understanding	Strongly agree	Strongly agree	Agree	Neutral	Agree	Neutral
147	Female	Szegedi Tudományegetem	Fifth year	No	Yes	Yes	Yes	Monthly or less frequently	Yes	Yes	Yes	Google Scholar							Online journals	No		Yes	in the 3rd - 4th year	No, I read both English and Hungarian information resources	Above average (4)	Average (3)	Above average (4)	Average (3)	Above average (4)	Average (3)	I do not understand, but would like to understand	I do not understand, but would like to understand	Some understanding	Some understanding	I understand and I could explain to others	I do not understand, but would like to understand	Some understanding	I do not understand, but would like to understand	I do not understand, but would like to understand	I do not understand, but would like to understand	I understand and I could explain to others	I understand and I could explain to others	Some understanding	Agree	Agree	Neutral	Agree	Agree	Neutral
148	Female	Szegedi Tudományegetem	Fourth year	No	No	No		Weekly	Yes	Yes	No	Pubmed/Medline							Online books	No		Yes	in the 3rd - 4th year	No, I read both English and Hungarian information resources	Advanced (5)	Advanced (5)	Above average (4)	Average (3)	Above average (4)	Advanced (5)	I understand and I could explain to others	I do not understand, but would like to understand	I understand and I could explain to others	I understand and I could explain to others	I understand and I could explain to others	I do not understand, but would like to understand	I understand and I could explain to others	I understand and I could explain to others	I understand and I could explain to others	I do not understand, but would like to understand	I understand and I could explain to others	I understand and I could explain to others	I do not understand, but would like to understand	Strongly agree	Strongly agree	Strongly agree	Strongly agree	Disagree	Agree
149	Female	Szegedi Tudományegetem	Fourth year	No	No	No		Never	Yes	Yes	Yes	Pubmed/Medline							Printed books	No		Yes	in the 5th – 6th yea	No, I read both English and Hungarian information resources	Limited experience (2)	Average (3)	Poor (1)	Poor (1)	Limited experience (2)	Average (3)	I understand and I could explain to others	Some understanding	I understand and I could explain to others	Some understanding	I understand and I could explain to others	I understand and I could explain to others	Some understanding	I understand and I could explain to others	I understand and I could explain to others	I do not understand, but would like to understand	I understand and I could explain to others	Some understanding	No idea about this	Agree	Strongly agree	Agree	Strongly agree	Disagree	Disagree
150	Female	Szegedi Tudományegetem	First year	No	No	No		Weekly	Yes	Yes	No	Google							Printed books	No		Yes	in the 3rd - 4th year	No, indeed, I have already read information sources written in a language other than English or Hungarian	Advanced (5)	Advanced (5)	Limited experience (2)	Poor (1)	Average (3)	Average (3)	I understand and I could explain to others	I understand and I could explain to others	I understand and I could explain to others	I understand and I could explain to others	Some understanding	Some understanding	I understand and I could explain to others	I understand and I could explain to others	Some understanding	I understand and I could explain to others	I understand and I could explain to others	I understand and I could explain to others	I understand and I could explain to others	Strongly agree	Strongly agree	Strongly agree	Strongly agree	Agree	Agree
151	Female	Szegedi Tudományegetem	Third year	No	No	Yes	Yes	Monthly or less frequently	Yes	Yes	Yes	Google							Printed books	No		Yes	in the 5th – 6th yea	No, I read both English and Hungarian information resources	Average (3)	Above average (4)	Average (3)	Limited experience (2)	Limited experience (2)	Above average (4)	Some understanding	No idea about this	I understand and I could explain to others	I understand and I could explain to others	I do not understand, but would like to understand	I do not understand, but would like to understand	I understand and I could explain to others	Some understanding	No idea about this	No idea about this	I understand and I could explain to others	Some understanding	Some understanding	Agree	Agree	Agree	Agree	Agree	Agree
152	Male	Szegedi Tudományegetem	First year	No	No	No		Monthly or less frequently	Yes	Yes	No	Pubmed/Medline							Printed books	No		Yes	in the 5th – 6th yea	No, indeed, I have already read information sources written in a language other than English or Hungarian	Average (3)	Above average (4)	Average (3)	Above average (4)	Above average (4)	Advanced (5)	Some understanding	Some understanding	I understand and I could explain to others	I understand and I could explain to others	I understand and I could explain to others	Some understanding	I understand and I could explain to others	Some understanding	I understand and I could explain to others	I understand and I could explain to others	I understand and I could explain to others	I understand and I could explain to others	Some understanding	Agree	Neutral	Agree	Agree	Neutral	Neutral
153	Female	Szegedi Tudományegetem	Fourth year	No	Yes	Yes	Yes	Monthly or less frequently	Yes	Yes	Yes	Pubmed/Medline							Printed books	Yes	Yes	Yes	in the 3rd - 4th year	No, I read both English and Hungarian information resources	Average (3)	Average (3)	Average (3)	Poor (1)	Above average (4)	Average (3)	Some understanding	Some understanding	I understand and I could explain to others	I understand and I could explain to others	I understand and I could explain to others	I understand and I could explain to others	I understand and I could explain to others	I understand and I could explain to others	I understand and I could explain to others	Some understanding	I understand and I could explain to others	I understand and I could explain to others	I understand and I could explain to others	Strongly agree	Agree	Agree	Agree	Disagree	Agree
154	Female	Szegedi Tudományegetem	Second year	No	No	Yes	Yes	Never	Yes	Yes	Yes	Google							Lecture notes	No		Yes	in the 3rd - 4th year	No, indeed, I have already read information sources written in a language other than English or Hungarian	Average (3)	Limited experience (2)	Limited experience (2)	Poor (1)	Poor (1)	Average (3)	I do not understand, but would like to understand	I do not understand, but would like to understand	I understand and I could explain to others	Some understanding	I understand and I could explain to others	I understand and I could explain to others	I understand and I could explain to others	I do not understand, but would like to understand	I understand and I could explain to others	I do not understand, but would like to understand	I understand and I could explain to others	I understand and I could explain to others	I understand and I could explain to others	Strongly agree	Agree	Agree	Strongly agree	Disagree	Disagree
155	Male	Szegedi Tudományegetem	First year	No	No	No		Daily	Yes	Yes	Yes	Wikipedia							Printed books	Yes	Yes	Yes	in the 1st - 2nd year	No, indeed, I have already read information sources written in a language other than English or Hungarian	Above average (4)	Average (3)	Above average (4)	Average (3)	Above average (4)	Above average (4)	I understand and I could explain to others	I do not understand, but would like to understand	Some understanding	I understand and I could explain to others	Some understanding	I do not understand, but would like to understand	I understand and I could explain to others	I do not understand, but would like to understand	I understand and I could explain to others	I do not understand, but would like to understand	I understand and I could explain to others	I do not understand, but would like to understand	Some understanding	Agree	Agree	Agree	Agree	Disagree	Disagree
156	Male	Szegedi Tudományegetem	Second year	No	No	Yes	Yes	Never	Yes	Yes	Yes	Google							Printed books	No		No		No, I read both English and Hungarian information resources	Above average (4)	Advanced (5)	Poor (1)	Poor (1)	Average (3)	Above average (4)	Some understanding	I do not understand, but would like to understand	I understand and I could explain to others	Some understanding	I do not understand, but would like to understand	I do not understand, but would like to understand	Some understanding	Some understanding	I do not understand, but would like to understand	I do not understand, but would like to understand	Some understanding	I do not understand, but would like to understand	I do not understand, but would like to understand	Agree	Disagree	Agree	Neutral	Disagree	Disagree
157	Female	Szegedi Tudományegetem	Second year	No	No	No		Weekly	Yes	Yes	Yes	Google							Printed books	No		Yes	in the 3rd - 4th year	No, indeed, I have already read information sources written in a language other than English or Hungarian	Average (3)	Above average (4)	Average (3)	Average (3)	Above average (4)	Above average (4)	Some understanding	Some understanding	I do not understand, but would like to understand	Some understanding	Some understanding	Some understanding	Some understanding	I do not understand, but would like to understand	I do not understand, but would like to understand	I do not understand, but would like to understand	I understand and I could explain to others	Some understanding	I do not understand, but would like to understand	Agree	Agree	Agree	Agree	Neutral	Neutral
158	Female	Szegedi Tudományegetem	First year	No	No	No		Weekly	Yes	Yes	Yes	Wikipedia							Lecture notes	No		Yes	in the 3rd - 4th year	Yes, I only like to read in Hungaria	Limited experience (2)	Average (3)	Above average (4)	Poor (1)	Limited experience (2)	Average (3)	I do not understand, but would like to understand	I do not understand, but would like to understand	Some understanding	I understand and I could explain to others	I understand and I could explain to others	Some understanding	I understand and I could explain to others	I understand and I could explain to others	I do not understand, but would like to understand	I do not understand, but would like to understand	I understand and I could explain to others	I do not understand, but would like to understand	Some understanding	Agree	Agree	Agree	Strongly agree	Strongly agree	Strongly agree
159	Female	Szegedi Tudományegetem	Third year	No	No	Yes	Yes	Monthly or less frequently	Yes	Yes	Yes	Google Scholar							Online journals	Yes	Yes	Yes	in the 5th – 6th yea	No, I read both English and Hungarian information resources	Average (3)	Advanced (5)	Limited experience (2)	Limited experience (2)	Average (3)	Advanced (5)	Some understanding	Some understanding	I understand and I could explain to others	I understand and I could explain to others	No idea about this	I do not understand, but would like to understand	Some understanding	I understand and I could explain to others	I do not understand, but would like to understand	I do not understand, but would like to understand	I understand and I could explain to others	I understand and I could explain to others	I understand and I could explain to others	Agree	Strongly agree	Agree	Strongly agree	Disagree	Neutral
160	Male	Szegedi Tudományegetem	Second year	No	No	No		Monthly or less frequently	Yes	Yes	Yes	Google							Printed books	Yes	Yes	Yes	in the 5th – 6th yea	No, I read both English and Hungarian information resources	Average (3)	Limited experience (2)	Average (3)	Limited experience (2)	Average (3)	Average (3)	I understand and I could explain to others	Some understanding	I understand and I could explain to others	I understand and I could explain to others	Some understanding	Some understanding	Some understanding	Some understanding	I do not understand, but would like to understand	Some understanding	I understand and I could explain to others	I understand and I could explain to others	Some understanding	Agree	Agree	Agree	Agree	Neutral	Neutral
161	Female	Szegedi Tudományegetem	Second year	No	No	No		Monthly or less frequently	Yes	Yes	Yes	Wikipedia							Printed books	No		Yes	in the 5th – 6th yea	No, indeed, I have already read information sources written in a language other than English or Hungarian	Above average (4)	Above average (4)	Average (3)	Average (3)	Above average (4)	Above average (4)	I do not understand, but would like to understand	I do not understand, but would like to understand	I do not understand, but would like to understand	I do not understand, but would like to understand	Some understanding	Some understanding	Some understanding	I do not understand, but would like to understand	I do not understand, but would like to understand	I do not understand, but would like to understand	I understand and I could explain to others	Some understanding	Some understanding	Agree	Agree	Agree	Agree	Agree	Agree
162	Female	Szegedi Tudományegetem	First year	Yes	No	No		Monthly or less frequently	Yes	Yes	Yes	Medscape							Online journals	No		Yes	in the 3rd - 4th year	No, I read both English and Hungarian information resources	Average (3)	Average (3)	Limited experience (2)	Limited experience (2)	Limited experience (2)	Average (3)	Some understanding	Some understanding	Some understanding	Some understanding	I do not understand, but I think, it wouldn’t be helpful to me to understand	I do not understand, but I think, it wouldn’t be helpful to me to understand	I do not understand, but would like to understand	Some understanding	I do not understand, but would like to understand	I do not understand, but would like to understand	Some understanding	Some understanding	Some understanding	Neutral	Neutral	Agree	Agree	Agree	Neutral
163	Male	Szegedi Tudományegetem	First year	Yes	No	Yes	Yes	Monthly or less frequently	Yes	Yes	Yes	Google							Printed books	No		Yes	in the 1st - 2nd year	No, I read both English and Hungarian information resources	Average (3)	Above average (4)	Above average (4)	Above average (4)	Average (3)	Above average (4)	I understand and I could explain to others	I understand and I could explain to others	I understand and I could explain to others	I understand and I could explain to others	Some understanding	Some understanding	I understand and I could explain to others	Some understanding	I do not understand, but would like to understand	I do not understand, but would like to understand	Some understanding	I understand and I could explain to others	I understand and I could explain to others	Agree	Agree	Strongly agree	Agree	Strongly agree	Neutral
164	Female	Szegedi Tudományegetem	Sixth year	No	Yes	Yes	Yes	Monthly or less frequently	Yes	Yes	Yes	Pubmed/Medline							Online journals	Yes	Yes	Yes	in the 3rd - 4th year	No, indeed, I have already read information sources written in a language other than English or Hungarian	Above average (4)	Advanced (5)	Above average (4)	Above average (4)	Above average (4)	Above average (4)	I understand and I could explain to others	I understand and I could explain to others	I understand and I could explain to others	I understand and I could explain to others	I understand and I could explain to others	Some understanding	I understand and I could explain to others	I understand and I could explain to others	I understand and I could explain to others	I do not understand, but would like to understand	I understand and I could explain to others	I understand and I could explain to others	I understand and I could explain to others	Strongly agree	Neutral	Strongly agree	Strongly agree	Disagree	Disagree
165	Male	Szegedi Tudományegetem	First year	Yes	No	No		Weekly	Yes	Yes	Yes	Google							Online books	No		Yes	in the 5th – 6th yea	No, I read both English and Hungarian information resources	Above average (4)	Above average (4)	Average (3)	Poor (1)	Average (3)	Average (3)	Some understanding	I do not understand, but would like to understand	Some understanding	Some understanding	I understand and I could explain to others	I understand and I could explain to others	I understand and I could explain to others	I do not understand, but would like to understand	I do not understand, but would like to understand	I do not understand, but would like to understand	I understand and I could explain to others	I understand and I could explain to others	I do not understand, but would like to understand	Strongly agree	Strongly agree	Strongly agree	Strongly agree	Neutral	Neutral
166	Male	Szegedi Tudományegetem	Second year	No	No	No		Monthly or less frequently	Yes	Yes	Yes	Pubmed/Medline							Online journals	No		Yes	in the 1st - 2nd year	No, I read both English and Hungarian information resources	Average (3)	Average (3)	Limited experience (2)	Limited experience (2)	Limited experience (2)	Limited experience (2)	I do not understand, but would like to understand	I do not understand, but would like to understand	Some understanding	Some understanding	I understand and I could explain to others	I understand and I could explain to others	I understand and I could explain to others	Some understanding	I do not understand, but would like to understand	I do not understand, but would like to understand	I do not understand, but would like to understand	I do not understand, but would like to understand	I do not understand, but would like to understand	Strongly agree	Agree	Agree	Agree	Neutral	Neutral
167	Female	Szegedi Tudományegetem	Fifth year	No	No	No		Never	Yes	Yes	Yes	Google							Lecture notes	No		Yes	in the 5th – 6th yea	No, I read both English and Hungarian information resources	Limited experience (2)	Average (3)	Poor (1)	Poor (1)	Limited experience (2)	Above average (4)	I understand and I could explain to others	Some understanding	Some understanding	Some understanding	Some understanding	I do not understand, but would like to understand	I understand and I could explain to others	I understand and I could explain to others	I understand and I could explain to others	I do not understand, but would like to understand	I understand and I could explain to others	I understand and I could explain to others	I do not understand, but would like to understand	Strongly agree	Strongly agree	Strongly agree	Strongly agree	Neutral	Agree
168	Male	Szegedi Tudományegetem	Second year	No	No	No		Never	Yes	Yes	No	Wikipedia							Online books	No		Yes	in the 5th – 6th yea	No, I read both English and Hungarian information resources	Average (3)	Limited experience (2)	Limited experience (2)	Limited experience (2)	Limited experience (2)	Above average (4)	I do not understand, but would like to understand	I do not understand, but would like to understand	I understand and I could explain to others	I understand and I could explain to others	I understand and I could explain to others	I understand and I could explain to others	Some understanding	I understand and I could explain to others	I do not understand, but would like to understand	I do not understand, but would like to understand	I understand and I could explain to others	I understand and I could explain to others	I understand and I could explain to others	Strongly agree	Agree	Agree	Strongly agree	Neutral	Neutral
169	Female	Szegedi Tudományegetem	Fourth year	No	No	Yes	Yes	Never	Yes	Yes	Yes	Pubmed/Medline							Professional guidelines	No		Yes	in the 3rd - 4th year	No, I read both English and Hungarian information resources	Average (3)	Average (3)	Limited experience (2)	Poor (1)	Limited experience (2)	Average (3)	Some understanding	I do not understand, but would like to understand	Some understanding	I understand and I could explain to others	I understand and I could explain to others	I understand and I could explain to others	I understand and I could explain to others	I understand and I could explain to others	I understand and I could explain to others	I do not understand, but would like to understand	I understand and I could explain to others	I understand and I could explain to others	I understand and I could explain to others	Agree	Agree	Agree	Agree	Disagree	Strongly disagree
170	Female	Szegedi Tudományegetem	Fourth year	No	No	No		Monthly or less frequently	Yes	Yes	Yes	Pubmed/Medline							Electronic media	No		Yes	in the 3rd - 4th year	Yes, I only like to read in Hungaria	Limited experience (2)	Average (3)	Poor (1)	Poor (1)	Limited experience (2)	Poor (1)	Some understanding	I do not understand, but would like to understand	I understand and I could explain to others	I understand and I could explain to others	Some understanding	Some understanding	Some understanding	I understand and I could explain to others	I understand and I could explain to others	I do not understand, but would like to understand	I understand and I could explain to others	I understand and I could explain to others	Some understanding	Agree	Neutral	Agree	Agree	Neutral	Agree
171	Male	Szegedi Tudományegetem	Third year	No	No	Yes	Yes	Monthly or less frequently	Yes	Yes	Yes	Google							Online journals	No		Yes	in the 3rd - 4th year	Yes, I only like to read in Hungaria	Limited experience (2)	Average (3)	Limited experience (2)	Average (3)	Poor (1)	Average (3)	I do not understand, but would like to understand	I do not understand, but would like to understand	Some understanding	Some understanding	I do not understand, but I think, it wouldn’t be helpful to me to understand	I do not understand, but I think, it wouldn’t be helpful to me to understand	Some understanding	Some understanding	Some understanding	I do not understand, but would like to understand	I do not understand, but would like to understand	I do not understand, but would like to understand	I do not understand, but would like to understand	Agree	Agree	Agree	Strongly agree	Neutral	Neutral
172	Female	Szegedi Tudományegetem	First year	No	No	No		Monthly or less frequently	Yes	Yes	Yes	Google							Online journals	Yes	Yes	No		No, I read both English and Hungarian information resources	Average (3)	Above average (4)	Limited experience (2)	Poor (1)	Limited experience (2)	Limited experience (2)	I understand and I could explain to others	I do not understand, but would like to understand	I understand and I could explain to others	I understand and I could explain to others	Some understanding	I do not understand, but would like to understand	I understand and I could explain to others	I do not understand, but would like to understand	I do not understand, but would like to understand	I do not understand, but would like to understand	I understand and I could explain to others	I understand and I could explain to others	I understand and I could explain to others	Agree	Strongly agree	Agree	Agree	Neutral	Disagree
173	Male	Szegedi Tudományegetem	Fourth year	No	No	No		Weekly	Yes	Yes	Yes	Pubmed/Medline							Online journals	Yes	Yes	Yes	in the 5th – 6th yea	No, I read both English and Hungarian information resources	Above average (4)	Above average (4)	Average (3)	Average (3)	Above average (4)	Above average (4)	I understand and I could explain to others	Some understanding	I understand and I could explain to others	I understand and I could explain to others	I understand and I could explain to others	I understand and I could explain to others	I understand and I could explain to others	I understand and I could explain to others	I understand and I could explain to others	Some understanding	I understand and I could explain to others	I understand and I could explain to others	I understand and I could explain to others	Agree	Strongly agree	Strongly agree	Agree	Neutral	Neutral
174	Female	Szegedi Tudományegetem	Second year	No	No	No		Monthly or less frequently	Yes	Yes	Yes	Google							Printed books	No		Yes	in the 1st - 2nd year	No, I read both English and Hungarian information resources	Average (3)	Average (3)	Limited experience (2)	Limited experience (2)	Limited experience (2)	Average (3)	Some understanding	I do not understand, but would like to understand	I do not understand, but would like to understand	Some understanding	I do not understand, but would like to understand	Some understanding	Some understanding	I do not understand, but would like to understand	I do not understand, but would like to understand	I do not understand, but would like to understand	Some understanding	Some understanding	I do not understand, but would like to understand	Agree	Agree	Agree	Agree	Agree	Agree
175	Female	Szegedi Tudományegetem	Fifth year	No	Yes	No		Monthly or less frequently	Yes	Yes	Yes	Pubmed/Medline							Online journals	No		Yes	in the 5th – 6th yea	No, I read both English and Hungarian information resources	Above average (4)	Above average (4)	Above average (4)	Average (3)	Haladó (5)	Advanced (5)	Some understanding	I do not understand, but would like to understand	I understand and I could explain to others	I understand and I could explain to others	Some understanding	Some understanding	Some understanding	I understand and I could explain to others	I do not understand, but would like to understand	I do not understand, but would like to understand	I understand and I could explain to others	I understand and I could explain to others	I understand and I could explain to others	Strongly agree	Agree	Agree	Agree	Neutral	Disagree
176	Male	Szegedi Tudományegetem	Fifth year	Yes	No	No		Monthly or less frequently	Yes	Yes	Yes	Medscape							Printed books	No		Yes	in the 5th – 6th yea	No, I read both English and Hungarian information resources	Limited experience (2)	Limited experience (2)	Limited experience (2)	Average (3)	Limited experience (2)	Above average (4)	I understand and I could explain to others	Some understanding	I understand and I could explain to others	I understand and I could explain to others	I understand and I could explain to others	Some understanding	Some understanding	I do not understand, but would like to understand	I do not understand, but would like to understand	I do not understand, but would like to understand	I understand and I could explain to others	I understand and I could explain to others	Some understanding	Strongly agree	Strongly agree	Strongly agree	Strongly agree	Agree	Neutral
177	Male	Szegedi Tudományegetem	Second year	No	No	No		Never	Yes	Yes	Yes	Google							Electronic media	No		Yes	in the 5th – 6th yea	No, I read both English and Hungarian information resources	Poor (1)	Limited experience (2)	Poor (1)	Poor (1)	Poor (1)	Limited experience (2)	Some understanding	I do not understand, but would like to understand	Some understanding	I understand and I could explain to others	Some understanding	I do not understand, but would like to understand	Some understanding	I do not understand, but would like to understand	I do not understand, but would like to understand	I do not understand, but would like to understand	Some understanding	I do not understand, but would like to understand	I do not understand, but would like to understand	Agree	Neutral	Agree	Agree	Neutral	Agree
178	Female	Szegedi Tudományegetem	Third year	No	No	No		Monthly or less frequently	Yes	Yes	Yes	Google							Lecture notes	No		Yes	in the 3rd - 4th year	No, I read both English and Hungarian information resources	Poor (1)	Poor (1)	Poor (1)	Poor (1)	Poor (1)	Limited experience (2)	Some understanding	Some understanding	I understand and I could explain to others	I understand and I could explain to others	I do not understand, but would like to understand	I do not understand, but would like to understand	I do not understand, but would like to understand	Some understanding	I do not understand, but would like to understand	I do not understand, but would like to understand	I understand and I could explain to others	I understand and I could explain to others	I understand and I could explain to others	Agree	Strongly agree	Agree	Agree	Strongly agree	Agree
179	Female	Szegedi Tudományegetem	Second year	No	No	Yes	No	Monthly or less frequently	Yes	Yes	Yes	Google							Online journals	No		Yes	in the 3rd - 4th year	No, I read both English and Hungarian information resources	Limited experience (2)	Average (3)	Poor (1)	Poor (1)	Limited experience (2)	Average (3)	I do not understand, but would like to understand	I do not understand, but would like to understand	I understand and I could explain to others	I understand and I could explain to others	Some understanding	Some understanding	Some understanding	I do not understand, but would like to understand	I do not understand, but would like to understand	I do not understand, but would like to understand	I do not understand, but would like to understand	I understand and I could explain to others	I understand and I could explain to others	Agree	Agree	Neutral	Agree	Neutral	Neutral
180	Male	Szegedi Tudományegetem	Fourth year	Yes	No	Yes	Yes	Monthly or less frequently	Yes	Yes	No	Pubmed/Medline							Online journals	No		Yes	in the 5th – 6th yea	No, I read both English and Hungarian information resources	Average (3)	Above average (4)	Limited experience (2)	Limited experience (2)	Average (3)	Above average (4)	I understand and I could explain to others	I do not understand, but would like to understand	I understand and I could explain to others	Some understanding	I understand and I could explain to others	Some understanding	I understand and I could explain to others	I understand and I could explain to others	I understand and I could explain to others	I do not understand, but I think, it wouldn’t be helpful to me to understand	Some understanding	I understand and I could explain to others	Some understanding	Agree	Strongly agree	Agree	Neutral	Disagree	Neutral
181	Female	Szegedi Tudományegetem	Third year	No	Yes	No		Weekly	Yes	Yes	Yes	Pubmed/Medline							Online journals	No		No		No, I read both English and Hungarian information resources	Advanced (5)	Above average (4)	Limited experience (2)	Poor (1)	Limited experience (2)	Poor (1)	I do not understand, but would like to understand	I do not understand, but would like to understand	I understand and I could explain to others	I understand and I could explain to others	I understand and I could explain to others	I understand and I could explain to others	I understand and I could explain to others	I understand and I could explain to others	I do not understand, but would like to understand	I do not understand, but would like to understand	I understand and I could explain to others	I understand and I could explain to others	I understand and I could explain to others	Agree	Neutral	Strongly agree	Strongly agree	Disagree	Disagree
182	Female	Szegedi Tudományegetem	Fifth year	No	Yes	No		Weekly	Yes	Yes	Yes	Pubmed/Medline							Professional guidelines	No		Yes	in the 5th – 6th yea	Yes, I only like to read in Hungaria	Above average (4)	Above average (4)	Average (3)	Poor (1)	Average (3)	Average (3)	I understand and I could explain to others	Some understanding	I understand and I could explain to others	I understand and I could explain to others	I understand and I could explain to others	Some understanding	I understand and I could explain to others	Some understanding	Some understanding	Some understanding	I understand and I could explain to others	I understand and I could explain to others	I understand and I could explain to others	Strongly agree	Agree	Strongly agree	Strongly agree	Disagree	Neutral
183	Female	Szegedi Tudományegetem	Sixth year	No	Yes	No		Weekly	Yes	Yes	Yes	Pubmed/Medline							Online journals	Yes	Yes	Yes	in the 3rd - 4th year	Yes, I only like to read in Hungaria	Limited experience (2)	Average (3)	Average (3)	Limited experience (2)	Limited experience (2)	Average (3)	I understand and I could explain to others	I do not understand, but would like to understand	I understand and I could explain to others	I understand and I could explain to others	I understand and I could explain to others	I do not understand, but would like to understand	I understand and I could explain to others	I understand and I could explain to others	I do not understand, but would like to understand	I do not understand, but would like to understand	I understand and I could explain to others	I understand and I could explain to others	I understand and I could explain to others	Strongly agree	Strongly agree	Strongly agree	Strongly agree	Strongly agree	Strongly agree
184	Male	Szegedi Tudományegetem	First year	No	No	No		Monthly or less frequently	Yes	Yes	Yes	Wikipedia							Printed books	No		Yes	in the 5th – 6th yea	No, I read both English and Hungarian information resources	Average (3)	Above average (4)	Average (3)	Limited experience (2)	Limited experience (2)	Above average (4)	Some understanding	I do not understand, but would like to understand	Some understanding	Some understanding	Some understanding	I understand and I could explain to others	I understand and I could explain to others	I do not understand, but would like to understand	I do not understand, but would like to understand	Some understanding	I understand and I could explain to others	I understand and I could explain to others	Some understanding	Strongly agree	Agree	Strongly agree	Strongly agree	Neutral	Neutral
185	Female	Szegedi Tudományegetem	Sixth year	No	Yes	Yes	Yes	Monthly or less frequently	Yes	Yes	No	Pubmed/Medline							Online journals	No		Yes	in the 3rd - 4th year	No, I read both English and Hungarian information resources	Above average (4)	Average (3)	Average (3)	Average (3)	Average (3)	Above average (4)	Some understanding	Some understanding	I understand and I could explain to others	I understand and I could explain to others	I understand and I could explain to others	Some understanding	I understand and I could explain to others	I understand and I could explain to others	Some understanding	I do not understand, but would like to understand	I understand and I could explain to others	I understand and I could explain to others	Some understanding	Strongly agree	Agree	Agree	Agree	Neutral	Neutral
186	Male	Szegedi Tudományegetem	Third year	Yes	No	Yes	No	Monthly or less frequently	Yes	Yes	Yes	Google							Lecture notes	Yes	Yes	Yes	in the 1st - 2nd year	Yes, I only like to read in Hungaria	Limited experience (2)	Limited experience (2)	Poor (1)	Poor (1)	Above average (4)	Above average (4)	I understand and I could explain to others	I do not understand, but would like to understand	Some understanding	Some understanding	Some understanding	I do not understand, but I think, it wouldn’t be helpful to me to understand	I understand and I could explain to others	Some understanding	I do not understand, but would like to understand	I do not understand, but would like to understand	I do not understand, but would like to understand	I do not understand, but would like to understand	I do not understand, but would like to understand	Strongly agree	Strongly agree	Strongly agree	Agree	Neutral	Neutral
187	Male	Szegedi Tudományegetem	First year	No	No	No		Monthly or less frequently	Yes	Yes	Yes	Google							Printed books	No		Yes	in the 5th – 6th yea	No, I read both English and Hungarian information resources	Average (3)	Average (3)	Average (3)	Average (3)	Average (3)	Above average (4)	Some understanding	I do not understand, but would like to understand	Some understanding	I understand and I could explain to others	I do not understand, but would like to understand	I do not understand, but would like to understand	I understand and I could explain to others	I understand and I could explain to others	I do not understand, but would like to understand	I do not understand, but would like to understand	Some understanding	I understand and I could explain to others	I understand and I could explain to others	Agree	Strongly agree	Agree	Agree	Agree	Agree
188	Female	Szegedi Tudományegetem	Third year	No	No	No		Monthly or less frequently	Yes	Yes	No	Google							Printed books	No		Yes	in the 3rd - 4th year	No, I read both English and Hungarian information resources	Average (3)	Average (3)	Limited experience (2)	Poor (1)	Poor (1)	Average (3)	I understand and I could explain to others	I do not understand, but would like to understand	Some understanding	I understand and I could explain to others	I do not understand, but would like to understand	I do not understand, but would like to understand	Some understanding	I understand and I could explain to others	I do not understand, but would like to understand	I do not understand, but would like to understand	I understand and I could explain to others	I understand and I could explain to others	Some understanding	Strongly agree	Strongly agree	Strongly agree	Strongly agree	Strongly agree	Strongly agree
189	Female	Szegedi Tudományegetem	Fourth year	No	No	No		Never	Yes	Yes	Yes	Pubmed/Medline							Online journals	No		Yes	in the 5th – 6th yea	Yes, I only like to read in Hungaria	Above average (4)	Average (3)	Limited experience (2)	Above average (4)	Average (3)	Above average (4)	I understand and I could explain to others	I do not understand, but would like to understand	Some understanding	Some understanding	Some understanding	I do not understand, but I think, it wouldn’t be helpful to me to understand	I do not understand, but would like to understand	Some understanding	I understand and I could explain to others	I do not understand, but would like to understand	I understand and I could explain to others	I understand and I could explain to others	Some understanding	Agree	Strongly agree	Agree	Agree	Neutral	Neutral
190	Female	Szegedi Tudományegetem	Fifth year	No	Yes	Yes	Yes	Monthly or less frequently	Yes	Yes	Yes	Pubmed/Medline							Online journals	Yes	Yes	Yes	in the 1st - 2nd year	Yes, I only like to read in Hungaria	Above average (4)	Above average (4)	Limited experience (2)	Poor (1)	Poor (1)	Poor (1)	Some understanding	I do not understand, but would like to understand	I understand and I could explain to others	Some understanding	I understand and I could explain to others	I understand and I could explain to others	I understand and I could explain to others	I understand and I could explain to others	Some understanding	Some understanding	I understand and I could explain to others	I understand and I could explain to others	I do not understand, but would like to understand	Agree	Agree	Agree	Agree	Neutral	Disagree
191	Male	Szegedi Tudományegetem	First year	No	Yes	Yes	Yes	Never	Yes	Yes	Yes	Wikipedia							Printed books	Yes	Yes	Yes	in the 3rd - 4th year	No, I read both English and Hungarian information resources	Average (3)	Above average (4)	Above average (4)	Limited experience (2)	Average (3)	Average (3)	I understand and I could explain to others	No idea about this	I understand and I could explain to others	I understand and I could explain to others	No idea about this	No idea about this	I understand and I could explain to others	I understand and I could explain to others	No idea about this	No idea about this	I understand and I could explain to others	Some understanding	I understand and I could explain to others	Agree	Neutral	Agree	Agree	Disagree	Disagree
192	Male	Szegedi Tudományegetem	Second year	No	No	No		Never	Yes	Yes	Yes	Google							Printed books	No		Yes	in the 5th – 6th yea	No, I read both English and Hungarian information resources	Average (3)	Above average (4)	Poor (1)	Poor (1)	Average (3)	Above average (4)	Some understanding	I do not understand, but I think, it wouldn’t be helpful to me to understand	I understand and I could explain to others	Some understanding	I do not understand, but would like to understand	I understand and I could explain to others	I do not understand, but would like to understand	Some understanding	I do not understand, but would like to understand	I do not understand, but would like to understand	I do not understand, but would like to understand	Some understanding	I do not understand, but I think, it wouldn’t be helpful to me to understand	Strongly agree	Agree	Agree	Agree	Neutral	Neutral
193	Female	Szegedi Tudományegetem	Third year	No	No	No		Never	Yes	Yes	No	Google							Lecture notes	No		Yes	in the 5th – 6th yea	No, I read both English and Hungarian information resources	Average (3)	Average (3)	Poor (1)	Poor (1)	Poor (1)	Poor (1)	I do not understand, but would like to understand	I do not understand, but would like to understand	Some understanding	Some understanding	I do not understand, but would like to understand	Some understanding	Some understanding	I do not understand, but would like to understand	I do not understand, but I think, it wouldn’t be helpful to me to understand	I do not understand, but would like to understand	I do not understand, but would like to understand	I do not understand, but would like to understand	I do not understand, but would like to understand	Agree	Agree	Agree	Agree	Agree	Neutral
194	Male	Szegedi Tudományegetem	Third year	No	No	No		Weekly	No	Yes	Yes	Medscape							Professional guidelines	Yes	Yes	Yes	in the 3rd - 4th year	No, I read both English and Hungarian information resources	Average (3)	Average (3)	Limited experience (2)	Limited experience (2)	Limited experience (2)	Limited experience (2)	I understand and I could explain to others	I do not understand, but would like to understand	I understand and I could explain to others	Some understanding	I do not understand, but would like to understand	Some understanding	I understand and I could explain to others	I do not understand, but would like to understand	Some understanding	I do not understand, but would like to understand	Some understanding	Some understanding	Some understanding	Strongly agree	Strongly agree	Strongly agree	Strongly agree	Neutral	Neutral
195	Male	Szegedi Tudományegetem	Second year	Yes	No	Yes	Yes	Weekly	Yes	Yes	Yes	Pubmed/Medline							Online books	No		Yes	in the 3rd - 4th year	No, I read both English and Hungarian information resources	Average (3)	Average (3)	Limited experience (2)	Poor (1)	Average (3)	Above average (4)	I understand and I could explain to others	I do not understand, but would like to understand	I understand and I could explain to others	I understand and I could explain to others	I understand and I could explain to others	I understand and I could explain to others	I understand and I could explain to others	I understand and I could explain to others	Some understanding	I understand and I could explain to others	I understand and I could explain to others	I understand and I could explain to others	Some understanding	Agree	Agree	Agree	Agree	Agree	Agree
196	Female	Szegedi Tudományegetem	Second year	No	No	Yes	No	Monthly or less frequently	Yes	Yes	Yes	Google							Lecture notes	No		Yes	in the 5th – 6th yea	No, I read both English and Hungarian information resources	Average (3)	Limited experience (2)	Poor (1)	Poor (1)	Limited experience (2)	Above average (4)	Some understanding	Some understanding	I understand and I could explain to others	I understand and I could explain to others	I do not understand, but would like to understand	Some understanding	Some understanding	I do not understand, but would like to understand	I do not understand, but would like to understand	I do not understand, but would like to understand	Some understanding	I understand and I could explain to others	Some understanding	Strongly agree	Strongly agree	Strongly agree	Strongly agree	Strongly agree	Disagree
197	Female	Szegedi Tudományegetem	Fourth year	No	Yes	Yes	No	Weekly	Yes	Yes	No	Pubmed/Medline							Printed books	No		Yes	in the 3rd - 4th year	No, I read both English and Hungarian information resources	Above average (4)	Above average (4)	Average (3)	Average (3)	Above average (4)	Above average (4)	Some understanding	I do not understand, but would like to understand	I understand and I could explain to others	I understand and I could explain to others	I understand and I could explain to others	Some understanding	I understand and I could explain to others	I understand and I could explain to others	I understand and I could explain to others	Some understanding	I understand and I could explain to others	I understand and I could explain to others	I understand and I could explain to others	Agree	Agree	Agree	Agree	Neutral	Agree
198	Male	Szegedi Tudományegetem	Sixth year	No	Yes	No		Weekly	Yes	Yes	Yes	Wikipedia							Online books	No		Yes	in the 1st - 2nd year	No, I read both English and Hungarian information resources	Above average (4)	Above average (4)	Above average (4)	Average (3)	Average (3)	Average (3)	I understand and I could explain to others	Some understanding	I understand and I could explain to others	I understand and I could explain to others	Some understanding	Some understanding	Some understanding	I do not understand, but would like to understand	Some understanding	I do not understand, but would like to understand	Some understanding	I understand and I could explain to others	Some understanding	Strongly agree	Agree	Agree	Agree	Agree	Disagree
199	Female	Szegedi Tudományegetem	First year	No	No	No		Monthly or less frequently	Yes	Yes	Yes	Pubmed/Medline							Online books	No		Yes	in the 3rd - 4th year	No, I read both English and Hungarian information resources	Average (3)	Above average (4)	Limited experience (2)	Poor (1)	Average (3)	Above average (4)	I understand and I could explain to others	Some understanding	I understand and I could explain to others	I understand and I could explain to others	I do not understand, but would like to understand	Some understanding	Some understanding	I do not understand, but would like to understand	Some understanding	Some understanding	Some understanding	I understand and I could explain to others	I understand and I could explain to others	Agree	Strongly agree	Agree	Agree	Agree	Neutral
200	Male	Szegedi Tudományegetem	Sixth year	No	Yes	No		Weekly	Yes	Yes	No	Pubmed/Medline							Online journals	Yes	Yes	Yes	in the 3rd - 4th year	No, I read both English and Hungarian information resources	Above average (4)	Above average (4)	Average (3)	Limited experience (2)	Above average (4)	Advanced (5)	I understand and I could explain to others	Some understanding	I understand and I could explain to others	I understand and I could explain to others	I understand and I could explain to others	I understand and I could explain to others	I understand and I could explain to others	I understand and I could explain to others	I understand and I could explain to others	Some understanding	I understand and I could explain to others	I understand and I could explain to others	I understand and I could explain to others	Strongly agree	Strongly agree	Strongly agree	Strongly agree	Agree	Neutral
201	Female	Szegedi Tudományegetem	Second year	No	No	No		Monthly or less frequently	Yes	Yes	Yes	Wikipedia							Printed books	No		Yes	in the 3rd - 4th year	No, I read both English and Hungarian information resources	Average (3)	Average (3)	Average (3)	Limited experience (2)	Above average (4)	Average (3)	Some understanding	Some understanding	I understand and I could explain to others	I understand and I could explain to others	Some understanding	I understand and I could explain to others	I understand and I could explain to others	I do not understand, but would like to understand	I do not understand, but would like to understand	I do not understand, but would like to understand	Some understanding	Some understanding	I do not understand, but would like to understand	Agree	Agree	Agree	Agree	Neutral	Neutral
202	Female	Szegedi Tudományegetem	Third year	No	No	Yes	Yes	Monthly or less frequently	Yes	Yes	Yes	Google							Lecture notes	No		Yes	in the 1st - 2nd year	No, I read both English and Hungarian information resources	Above average (4)	Above average (4)	Above average (4)	Above average (4)	Above average (4)	Average (3)	I understand and I could explain to others	I do not understand, but would like to understand	I understand and I could explain to others	I understand and I could explain to others	I do not understand, but would like to understand	Some understanding	Some understanding	Some understanding	I do not understand, but would like to understand	I do not understand, but would like to understand	Some understanding	I understand and I could explain to others	Some understanding	Strongly agree	Strongly agree	Strongly agree	Strongly agree	Neutral	Neutral
203	Female	Szegedi Tudományegetem	Fifth year	No	Yes	No		Monthly or less frequently	Yes	Yes	Yes	Pubmed/Medline							Lecture notes	No		Yes	in the 5th – 6th yea	Yes, I only like to read in Hungaria	Average (3)	Average (3)	Average (3)	Limited experience (2)	Average (3)	Above average (4)	I do not understand, but would like to understand	I do not understand, but would like to understand	Some understanding	Some understanding	Some understanding	I do not understand, but would like to understand	I do not understand, but would like to understand	Some understanding	I do not understand, but would like to understand	I do not understand, but would like to understand	I understand and I could explain to others	I understand and I could explain to others	I understand and I could explain to others	Agree	Strongly agree	Agree	Agree	Strongly agree	Agree
204	Male	Szegedi Tudományegetem	Sixth year	Yes	No	Yes	Yes	Weekly	Yes	Yes	Yes	Wikipedia							Printed books	No		Yes	in the 5th – 6th yea	No, I read both English and Hungarian information resources	Average (3)	Average (3)	Average (3)	Average (3)	Average (3)	Above average (4)	Some understanding	I do not understand, but would like to understand	I understand and I could explain to others	I understand and I could explain to others	Some understanding	I understand and I could explain to others	I understand and I could explain to others	I understand and I could explain to others	I understand and I could explain to others	Some understanding	I understand and I could explain to others	I understand and I could explain to others	Some understanding	Strongly agree	Strongly agree	Strongly agree	Strongly agree	Neutral	Neutral
205	Male	Szegedi Tudományegetem	First year	No	No	No		Never	Yes	Yes	Yes	Google							Printed books	No		Yes	in the 3rd - 4th year	Yes, I only like to read in Hungaria	Limited experience (2)	Average (3)	Poor (1)	Poor (1)	Poor (1)	Average (3)	Some understanding	I do not understand, but would like to understand	Some understanding	Some understanding	I do not understand, but would like to understand	I do not understand, but would like to understand	I understand and I could explain to others	I do not understand, but would like to understand	I do not understand, but would like to understand	I do not understand, but would like to understand	Some understanding	I do not understand, but would like to understand	Some understanding	Agree	Agree	Agree	Agree	Disagree	Disagree
206	Female	Szegedi Tudományegetem	Second year	No	No	Yes	No	Monthly or less frequently	Yes	Yes	No	Google							Printed books	No		Yes	in the 5th – 6th yea	No, I read both English and Hungarian information resources	Average (3)	Above average (4)	Limited experience (2)	Poor (1)	Poor (1)	Average (3)	I do not understand, but would like to understand	I do not understand, but would like to understand	Some understanding	Some understanding	I do not understand, but would like to understand	Some understanding	Some understanding	Some understanding	I do not understand, but would like to understand	I do not understand, but would like to understand	I understand and I could explain to others	I understand and I could explain to others	I do not understand, but would like to understand	Agree	Agree	Agree	Agree	Neutral	Neutral
207	Male	Szegedi Tudományegetem	Fourth year	No	Yes	Yes	Yes	Weekly	Yes	Yes	No	Medscape							Online journals	No		Yes	in the 5th – 6th yea	No, I read both English and Hungarian information resources	Average (3)	Average (3)	Average (3)	Limited experience (2)	Average (3)	Above average (4)	Some understanding	I do not understand, but would like to understand	I understand and I could explain to others	I understand and I could explain to others	I understand and I could explain to others	I understand and I could explain to others	I understand and I could explain to others	I understand and I could explain to others	I understand and I could explain to others	I do not understand, but would like to understand	I understand and I could explain to others	I understand and I could explain to others	Some understanding	Agree	Agree	Strongly agree	Agree	Neutral	Disagree
208	Male	Szegedi Tudományegetem	Second year	No	No	Yes	Yes	Monthly or less frequently	Yes	Yes	No	Wikipedia							Printed books	No		Yes	in the 3rd - 4th year	No, I read both English and Hungarian information resources	Limited experience (2)	Poor (1)	Poor (1)	Poor (1)	Poor (1)	Limited experience (2)	I do not understand, but would like to understand	I do not understand, but would like to understand	Some understanding	Some understanding	I do not understand, but would like to understand	I do not understand, but would like to understand	I do not understand, but would like to understand	I do not understand, but would like to understand	I do not understand, but would like to understand	I do not understand, but would like to understand	I do not understand, but would like to understand	I do not understand, but would like to understand	I do not understand, but would like to understand	Agree	Agree	Agree	Agree	Agree	Agree
209	Male	Szegedi Tudományegetem	Fourth year	No	No	No		Monthly or less frequently	No	Yes	Yes	Pubmed/Medline							Professional guidelines	Yes	Yes	Yes	in the 5th – 6th yea	No, I read both English and Hungarian information resources	Average (3)	Above average (4)	Average (3)	Average (3)	Average (3)	Above average (4)	I understand and I could explain to others	I do not understand, but would like to understand	I understand and I could explain to others	I understand and I could explain to others	I understand and I could explain to others	I understand and I could explain to others	I understand and I could explain to others	I understand and I could explain to others	I understand and I could explain to others	I do not understand, but would like to understand	I understand and I could explain to others	I understand and I could explain to others	I understand and I could explain to others	Strongly agree	Strongly agree	Strongly agree	Agree	Disagree	Neutral
210	Female	Szegedi Tudományegetem	Third year	No	No	No		Monthly or less frequently	Yes	Yes	Yes	Google							Printed books	No		Yes	in the 3rd - 4th year	No, I read both English and Hungarian information resources	Average (3)	Average (3)	Average (3)	Limited experience (2)	Limited experience (2)	Average (3)	Some understanding	Some understanding	I understand and I could explain to others	I understand and I could explain to others	I do not understand, but would like to understand	Some understanding	Some understanding	I understand and I could explain to others	I do not understand, but would like to understand	I do not understand, but would like to understand	I understand and I could explain to others	I understand and I could explain to others	I understand and I could explain to others	Agree	Agree	Agree	Agree	Neutral	Neutral
211	Male	Szegedi Tudományegetem	Second year	No	No	No		Weekly	Yes	Yes	Yes	Google Scholar							Electronic media	No	Yes	Yes	in the 5th – 6th yea	No, I read both English and Hungarian information resources	Above average (4)	Above average (4)	Limited experience (2)	Poor (1)	Limited experience (2)	Limited experience (2)	I understand and I could explain to others	I do not understand, but would like to understand	I understand and I could explain to others	I understand and I could explain to others	I do not understand, but would like to understand	Some understanding	Some understanding	I do not understand, but would like to understand	I do not understand, but would like to understand	I do not understand, but would like to understand	Some understanding	Some understanding	I do not understand, but would like to understand	Agree	Agree	Agree	Agree	Disagree	Agree
212	Male	Szegedi Tudományegetem	Fourth year	No	No	Yes	Yes	Weekly	Yes	Yes	No	Pubmed/Medline							Online journals	Yes	Yes	Yes	in the 3rd - 4th year	No, indeed, I have already read information sources written in a language other than English or Hungarian	Average (3)	Average (3)	Average (3)	Average (3)	Average (3)	Average (3)	I understand and I could explain to others	I do not understand, but would like to understand	I understand and I could explain to others	I understand and I could explain to others	I understand and I could explain to others	Some understanding	I understand and I could explain to others	I understand and I could explain to others	I understand and I could explain to others	I do not understand, but would like to understand	I understand and I could explain to others	I understand and I could explain to others	Some understanding	Strongly agree	Strongly agree	Strongly agree	Strongly agree	Neutral	Strongly disagree
213	Female	Szegedi Tudományegetem	First year	Yes	No	Yes	No	Monthly or less frequently	Yes	Yes	Yes	Google							Lecture notes	No		Yes	in the 1st - 2nd year	Yes, I only like to read in Hungaria	Average (3)	Advanced (5)	Average (3)	Average (3)	Above average (4)	Advanced (5)	Some understanding	Some understanding	Some understanding	I understand and I could explain to others	Some understanding	Some understanding	Some understanding	Some understanding	I do not understand, but would like to understand	I do not understand, but would like to understand	Some understanding	Some understanding	Some understanding	Strongly agree	Strongly agree	Strongly agree	Strongly agree	Strongly agree	Strongly agree
214	Male	Szegedi Tudományegetem	Fifth year	No	No	Yes	Yes	Weekly	Yes	Yes	Yes	Medscape							Printed books	Yes	Yes	Yes	in the 5th – 6th yea	No, indeed, I have already read information sources written in a language other than English or Hungarian	Average (3)	Above average (4)	Average (3)	Above average (4)	Above average (4)	Above average (4)	Some understanding	Some understanding	I understand and I could explain to others	I understand and I could explain to others	I do not understand, but I think, it wouldn’t be helpful to me to understand	I do not understand, but I think, it wouldn’t be helpful to me to understand	Some understanding	Some understanding	I do not understand, but I think, it wouldn’t be helpful to me to understand	I do not understand, but I think, it wouldn’t be helpful to me to understand	I do not understand, but would like to understand	Some understanding	Some understanding	Agree	Agree	Agree	Agree	Neutral	Disagree
215	Female	Szegedi Tudományegetem	Sixth year	No	Yes	Yes	Yes	Never	Yes	Yes	Yes	Pubmed/Medline							Online books	No		Yes	in the 5th – 6th yea	Yes, I only like to read in Hungaria	Average (3)	Above average (4)	Poor (1)	Limited experience (2)	Above average (4)	Above average (4)	Some understanding	Some understanding	Some understanding	Some understanding	I do not understand, but would like to understand	I do not understand, but would like to understand	Some understanding	I understand and I could explain to others	I do not understand, but would like to understand	I do not understand, but would like to understand	I understand and I could explain to others	I understand and I could explain to others	I do not understand, but would like to understand	Agree	Agree	Strongly agree	Agree	Neutral	Neutral
216	Female	Szegedi Tudományegetem	Sixth year	No	Yes	No		Never	Yes	Yes	Yes	Pubmed/Medline							Printed books	No		Yes	in the 5th – 6th yea	Yes, I only like to read in English	Average (3)	Average (3)	Poor (1)	Poor (1)	Poor (1)	Limited experience (2)	I understand and I could explain to others	I do not understand, but would like to understand	I understand and I could explain to others	I understand and I could explain to others	I do not understand, but would like to understand	I do not understand, but would like to understand	Some understanding	Some understanding	I do not understand, but would like to understand	I do not understand, but I think, it wouldn’t be helpful to me to understand	Some understanding	Some understanding	I understand and I could explain to others	Strongly disagree	Agree	Agree	Agree	Disagree	Disagree
217	Male	Szegedi Tudományegetem	Third year	No	No	No		Monthly or less frequently	Yes	Yes	Yes	Google							Printed books	Yes	No	Yes	in the 5th – 6th yea	No, I read both English and Hungarian information resources	Average (3)	Average (3)	Poor (1)	Poor (1)	Limited experience (2)	Average (3)	Some understanding	I do not understand, but would like to understand	I do not understand, but would like to understand	I understand and I could explain to others	I do not understand, but would like to understand	Some understanding	Some understanding	I understand and I could explain to others	Some understanding	I do not understand, but would like to understand	Some understanding	Some understanding	Some understanding	Agree	Agree	Neutral	Neutral	Agree	Disagree
218	Male	Szegedi Tudományegetem	First year	No	Yes	Yes	Yes	Weekly	Yes	Yes	Yes	Pubmed/Medline							Printed books	No		Yes	in the 1st - 2nd year	No, I read both English and Hungarian information resources	Above average (4)	Above average (4)	Poor (1)	Limited experience (2)	Limited experience (2)	Average (3)	Some understanding	I do not understand, but would like to understand	I understand and I could explain to others	I understand and I could explain to others	I understand and I could explain to others	I understand and I could explain to others	I understand and I could explain to others	Some understanding	I do not understand, but would like to understand	I do not understand, but would like to understand	I understand and I could explain to others	I understand and I could explain to others	I understand and I could explain to others	Agree	Neutral	Neutral	Neutral	Neutral	Disagree
219	Female	Szegedi Tudományegetem	Second year	No	No	No		Monthly or less frequently	Yes	Yes	No	Pubmed/Medline							Printed books	No		Yes	in the 5th – 6th yea	No, I read both English and Hungarian information resources	Above average (4)	Limited experience (2)	Poor (1)	Poor (1)	Average (3)	Average (3)	I do not understand, but would like to understand	I do not understand, but would like to understand	I understand and I could explain to others	I understand and I could explain to others	I do not understand, but would like to understand	Some understanding	Some understanding	I do not understand, but would like to understand	I do not understand, but would like to understand	I do not understand, but would like to understand	I understand and I could explain to others	I do not understand, but would like to understand	I do not understand, but would like to understand	Agree	Agree	Agree	Neutral	Disagree	Disagree
220	Female	Szegedi Tudományegetem	Fifth year	No	No	No		Monthly or less frequently	Yes	Yes	Yes	Pubmed/Medline							Lecture notes	No		Yes	in the 3rd - 4th year	No, indeed, I have already read information sources written in a language other than English or Hungarian	Above average (4)	Above average (4)	Limited experience (2)	Above average (4)	Above average (4)	Above average (4)	I understand and I could explain to others	I do not understand, but would like to understand	I understand and I could explain to others	I understand and I could explain to others	I understand and I could explain to others	I do not understand, but I think, it wouldn’t be helpful to me to understand	I understand and I could explain to others	I do not understand, but I think, it wouldn’t be helpful to me to understand	I do not understand, but I think, it wouldn’t be helpful to me to understand	I do not understand, but I think, it wouldn’t be helpful to me to understand	I understand and I could explain to others	I understand and I could explain to others	I understand and I could explain to others	Strongly agree	Strongly agree	Strongly agree	Strongly agree	Agree	Disagree
221	Female	Szegedi Tudományegetem	First year	No	No	No		Monthly or less frequently	Yes	Yes	No	Google							Lecture notes	No		Yes	in the 3rd - 4th year	Yes, I only like to read in Hungaria	Limited experience (2)	Average (3)	Poor (1)	Poor (1)	Limited experience (2)	Average (3)	I do not understand, but would like to understand	I do not understand, but would like to understand	Some understanding	Some understanding	Some understanding	I do not understand, but would like to understand	Some understanding	I do not understand, but would like to understand	I do not understand, but would like to understand	I do not understand, but would like to understand	I understand and I could explain to others	Some understanding	Some understanding	Neutral	Neutral	Neutral	Neutral	Neutral	Neutral
222	Male	Szegedi Tudományegetem	Fourth year	No	Yes	Yes	Yes	Weekly	Yes	Yes	Yes	Pubmed/Medline							Online journals	Yes	Yes	Yes	in the 3rd - 4th year	No, I read both English and Hungarian information resources	Average (3)	Average (3)	Average (3)	Limited experience (2)	Above average (4)	Above average (4)	I understand and I could explain to others	I do not understand, but would like to understand	I understand and I could explain to others	I understand and I could explain to others	I understand and I could explain to others	I understand and I could explain to others	I understand and I could explain to others	I understand and I could explain to others	I understand and I could explain to others	I do not understand, but would like to understand	I understand and I could explain to others	I understand and I could explain to others	I understand and I could explain to others	Strongly agree	Strongly agree	Strongly agree	Strongly agree	Agree	Agree
223	Female	Szegedi Tudományegetem	Fourth year	No	Yes	Yes	Yes	Monthly or less frequently	Yes	Yes	Yes	Pubmed/Medline							Lecture notes	Yes	Yes	Yes	in the 5th – 6th yea	No, I read both English and Hungarian information resources	Average (3)	Advanced (5)	Average (3)	Average (3)	Limited experience (2)	Limited experience (2)	I understand and I could explain to others	I understand and I could explain to others	I understand and I could explain to others	I understand and I could explain to others	I understand and I could explain to others	I do not understand, but would like to understand	I understand and I could explain to others	I understand and I could explain to others	I understand and I could explain to others	I understand and I could explain to others	I understand and I could explain to others	I understand and I could explain to others	I understand and I could explain to others	Strongly agree	Strongly agree	Strongly agree	Strongly agree	Strongly agree	Agree
224	Female	Szegedi Tudományegetem	Fourth year	No	No	No		Monthly or less frequently	Yes	Yes	Yes	Pubmed/Medline							Printed books	Yes	Yes	Yes	in the 1st - 2nd year	No, I read both English and Hungarian information resources	Average (3)	Average (3)	Average (3)	Limited experience (2)	Average (3)	Above average (4)	I understand and I could explain to others	I do not understand, but would like to understand	I understand and I could explain to others	I understand and I could explain to others	Some understanding	Some understanding	Some understanding	I do not understand, but would like to understand	I understand and I could explain to others	I do not understand, but would like to understand	I understand and I could explain to others	Some understanding	Some understanding	Agree	Neutral	Agree	Agree	Neutral	Neutral
225	Male	Szegedi Tudományegetem	Sixth year	No	Yes	No		Monthly or less frequently	Yes	Yes	Yes	Wikipedia							Electronic media	No		Yes	in the 1st - 2nd year	No, I read both English and Hungarian information resources	Average (3)	Average (3)	Average (3)	Above average (4)	Above average (4)	Above average (4)	Some understanding	I do not understand, but would like to understand	I understand and I could explain to others	I understand and I could explain to others	Some understanding	Some understanding	Some understanding	I understand and I could explain to others	Some understanding	Some understanding	I understand and I could explain to others	I understand and I could explain to others	Some understanding	Strongly agree	Strongly agree	Strongly agree	Neutral	Disagree	Disagree
226	Female	Szegedi Tudományegetem	Fourth year	No	No	Yes	No	Monthly or less frequently	Yes	Yes	Yes	Pubmed/Medline							Printed books	No		Yes	in the 3rd - 4th year	No, I read both English and Hungarian information resources	Above average (4)	Average (3)	Average (3)	Average (3)	Above average (4)	Above average (4)	Some understanding	Some understanding	I understand and I could explain to others	I understand and I could explain to others	I understand and I could explain to others	I do not understand, but would like to understand	I understand and I could explain to others	I understand and I could explain to others	I understand and I could explain to others	Some understanding	I understand and I could explain to others	Some understanding	I understand and I could explain to others	Strongly agree	Agree	Agree	Agree	Agree	Agree
227	Male	Szegedi Tudományegetem	Fifth year	Yes	No	No		Monthly or less frequently	Yes	Yes	Yes	Medscape							Online journals	No		Yes	in the 5th – 6th yea	No, indeed, I have already read information sources written in a language other than English or Hungarian	Above average (4)	Average (3)	Average (3)	Poor (1)	Average (3)	Average (3)	Some understanding	I do not understand, but would like to understand	I understand and I could explain to others	I understand and I could explain to others	Some understanding	I do not understand, but would like to understand	I understand and I could explain to others	I understand and I could explain to others	Some understanding	I understand and I could explain to others	I understand and I could explain to others	I understand and I could explain to others	I understand and I could explain to others	Strongly agree	Strongly agree	Strongly agree	Strongly agree	Strongly disagree	Strongly disagree
228	Female	Szegedi Tudományegetem	Third year	No	No	No		Monthly or less frequently	No	Yes	No	Pubmed/Medline							Online journals	No		Yes	in the 3rd - 4th year	No, I read both English and Hungarian information resources	Above average (4)	Above average (4)	Average (3)	Limited experience (2)	Average (3)	Above average (4)	I understand and I could explain to others	I do not understand, but would like to understand	I understand and I could explain to others	I understand and I could explain to others	I do not understand, but would like to understand	I understand and I could explain to others	I understand and I could explain to others	I do not understand, but would like to understand	I understand and I could explain to others	I do not understand, but would like to understand	I understand and I could explain to others	I understand and I could explain to others	Some understanding	Strongly agree	Strongly agree	Strongly agree	Strongly agree	Neutral	Neutral
229	Female	Szegedi Tudományegetem	Second year	No	No	No		Monthly or less frequently	Yes	Yes	No	Google							Online books	No		Yes	in the 5th – 6th yea	No, I read both English and Hungarian information resources	Above average (4)	Average (3)	Limited experience (2)	Limited experience (2)	Limited experience (2)	Average (3)	I understand and I could explain to others	I do not understand, but would like to understand	I understand and I could explain to others	I understand and I could explain to others	I do not understand, but would like to understand	I understand and I could explain to others	I understand and I could explain to others	I do not understand, but would like to understand	I do not understand, but would like to understand	I do not understand, but would like to understand	I understand and I could explain to others	I understand and I could explain to others	I understand and I could explain to others	Agree	Agree	Agree	Agree	Disagree	Disagree
230	Male	Szegedi Tudományegetem	Fourth year	No	No	Yes	Yes	Monthly or less frequently	Yes	Yes	No	Pubmed/Medline							Professional guidelines	No		Yes	in the 5th – 6th yea	No, I read both English and Hungarian information resources	Limited experience (2)	Average (3)	Limited experience (2)	Limited experience (2)	Above average (4)	Above average (4)	Some understanding	Some understanding	I understand and I could explain to others	I understand and I could explain to others	I understand and I could explain to others	I understand and I could explain to others	I understand and I could explain to others	I do not understand, but would like to understand	I understand and I could explain to others	Some understanding	I understand and I could explain to others	I understand and I could explain to others	I do not understand, but would like to understand	Agree	Strongly agree	Agree	Agree	Agree	Agree
231	Female	Szegedi Tudományegetem	First year	No	No	Yes	Yes	Monthly or less frequently	Yes	Yes	Yes	Wikipedia							Printed books	No		Yes	in the 3rd - 4th year	No, I read both English and Hungarian information resources	Average (3)	Average (3)	Average (3)	Limited experience (2)	Average (3)	Above average (4)	Some understanding	Some understanding	I understand and I could explain to others	I understand and I could explain to others	I understand and I could explain to others	I understand and I could explain to others	I understand and I could explain to others	I understand and I could explain to others	Some understanding	Some understanding	I understand and I could explain to others	I understand and I could explain to others	Some understanding	Strongly agree	Agree	Strongly agree	Strongly agree	Agree	Agree
232	Female	Szegedi Tudományegetem	Sixth year	No	No	No		Monthly or less frequently	Yes	Yes	Yes	Google							Printed books	No		Yes	in the 5th – 6th yea	No, I read both English and Hungarian information resources	Average (3)	Limited experience (2)	Limited experience (2)	Poor (1)	Limited experience (2)	Limited experience (2)	I understand and I could explain to others	I do not understand, but would like to understand	I understand and I could explain to others	Some understanding	Some understanding	I do not understand, but would like to understand	I understand and I could explain to others	I understand and I could explain to others	I do not understand, but would like to understand	I do not understand, but would like to understand	Some understanding	I understand and I could explain to others	I understand and I could explain to others	Agree	Agree	Agree	Agree	Neutral	Disagree
233	Female	Szegedi Tudományegetem	Fifth year	No	Yes	Yes	No	Monthly or less frequently	Yes	Yes	Yes	Google							Printed books	No		Yes	in the 5th – 6th yea	No, I read both English and Hungarian information resources	Average (3)	Average (3)	Average (3)	Limited experience (2)	Average (3)	Above average (4)	I do not understand, but would like to understand	I do not understand, but would like to understand	I do not understand, but would like to understand	I do not understand, but would like to understand	I understand and I could explain to others	I do not understand, but would like to understand	I understand and I could explain to others	I do not understand, but would like to understand	I do not understand, but would like to understand	I do not understand, but would like to understand	I understand and I could explain to others	I understand and I could explain to others	I do not understand, but would like to understand	Strongly agree	Agree	Agree	Agree	Neutral	Neutral
234	Female	Szegedi Tudományegetem	Sixth year	Yes	Yes	Yes	No	Monthly or less frequently	Yes	Yes	No	Pubmed/Medline							Printed books	Yes	Yes	Yes	in the 1st - 2nd year	No, I read both English and Hungarian information resources	Average (3)	Average (3)	Average (3)	Average (3)	Above average (4)	Above average (4)	I understand and I could explain to others	Some understanding	I understand and I could explain to others	I understand and I could explain to others	I understand and I could explain to others	I understand and I could explain to others	I understand and I could explain to others	I understand and I could explain to others	Some understanding	I do not understand, but would like to understand	I understand and I could explain to others	I understand and I could explain to others	I understand and I could explain to others	Agree	Agree	Agree	Agree	Agree	Neutral
235	Male	Szegedi Tudományegetem	Sixth year	No	Yes	Yes	Yes	Monthly or less frequently	Yes	Yes	No	Pubmed/Medline							Professional guidelines	Yes	Yes	Yes	in the 3rd - 4th year	Yes, I only like to read in Hungaria	Above average (4)	Limited experience (2)	Average (3)	Poor (1)	Limited experience (2)	Above average (4)	Some understanding	I do not understand, but would like to understand	I understand and I could explain to others	Some understanding	Some understanding	Some understanding	I understand and I could explain to others	I understand and I could explain to others	I understand and I could explain to others	I do not understand, but would like to understand	I understand and I could explain to others	I understand and I could explain to others	Some understanding	Strongly agree	Strongly agree	Strongly agree	Strongly agree	Neutral	Disagree
236	Male	Szegedi Tudományegetem	Second year	No	No	Yes	Yes	Weekly	Yes	Yes	Yes	Google							Printed books	No		Yes	in the 3rd - 4th year	No, I read both English and Hungarian information resources	Above average (4)	Advanced (5)	Average (3)	Above average (4)	Average (3)	Above average (4)	I understand and I could explain to others	I understand and I could explain to others	I understand and I could explain to others	I understand and I could explain to others	I understand and I could explain to others	I understand and I could explain to others	I understand and I could explain to others	I understand and I could explain to others	Some understanding	Some understanding	I understand and I could explain to others	I understand and I could explain to others	I understand and I could explain to others	Agree	Agree	Agree	Agree	Agree	Agree
237	Female	Szegedi Tudományegetem	First year	No	No	No		Monthly or less frequently	Yes	Yes	Yes	Google							Opinion of health professionals	No		Yes	in the 5th – 6th yea	No, I read both English and Hungarian information resources	Average (3)	Limited experience (2)	Poor (1)	Poor (1)	Limited experience (2)	Average (3)	I do not understand, but would like to understand	I do not understand, but would like to understand	Some understanding	Some understanding	I understand and I could explain to others	I do not understand, but would like to understand	Some understanding	I do not understand, but would like to understand	I do not understand, but would like to understand	I do not understand, but would like to understand	No idea about this	No idea about this	No idea about this	Neutral	Agree	Agree	Agree	Neutral	Neutral
238	Female	Szegedi Tudományegetem	Fourth year	No	No	No		Never	Yes	Yes	Yes	Google							Opinion of health professionals	No		Yes	in the 3rd - 4th year	Yes, I only like to read in Hungaria	Limited experience (2)	Limited experience (2)	Limited experience (2)	Limited experience (2)	Limited experience (2)	Limited experience (2)	I do not understand, but would like to understand	I do not understand, but would like to understand	I do not understand, but would like to understand	I do not understand, but would like to understand	Some understanding	I do not understand, but would like to understand	I do not understand, but would like to understand	I do not understand, but would like to understand	Some understanding	I do not understand, but would like to understand	Some understanding	Some understanding	I do not understand, but would like to understand	Neutral	Neutral	Neutral	Neutral	Neutral	Neutral
239	Female	Szegedi Tudományegetem	Second year	No	No	Yes	No	Monthly or less frequently	Yes	Yes	Yes	Google							Printed books	No		Yes	in the 3rd - 4th year	No, I read both English and Hungarian information resources	Limited experience (2)	Above average (4)	Limited experience (2)	Poor (1)	Limited experience (2)	Limited experience (2)	I do not understand, but would like to understand	I do not understand, but would like to understand	Some understanding	Some understanding	I do not understand, but would like to understand	I do not understand, but would like to understand	I do not understand, but would like to understand	Some understanding	I do not understand, but would like to understand	I do not understand, but would like to understand	I do not understand, but would like to understand	Some understanding	I do not understand, but would like to understand	Agree	Agree	Agree	Agree	Neutral	Neutral
240	Male	Szegedi Tudományegetem	First year	No	No	No		Monthly or less frequently	Yes	Yes	No	Google							Printed books	No		Yes	in the 3rd - 4th year	Yes, I only like to read in Hungaria	Average (3)	Average (3)	Limited experience (2)	Poor (1)	Limited experience (2)	Poor (1)	I do not understand, but would like to understand	I do not understand, but would like to understand	Some understanding	Some understanding	I do not understand, but would like to understand	I do not understand, but would like to understand	Some understanding	I do not understand, but would like to understand	I do not understand, but would like to understand	I do not understand, but would like to understand	I understand and I could explain to others	I do not understand, but would like to understand	I do not understand, but would like to understand	Neutral	Neutral	Agree	Agree	Disagree	Strongly disagree
241	Female	Szegedi Tudományegetem	Second year	No	No	No		Never	Yes	Yes	Yes	Pubmed/Medline							Printed books	No		Yes	in the 5th – 6th yea	No, indeed, I have already read information sources written in a language other than English or Hungarian	Average (3)	Above average (4)	Average (3)	Average (3)	Above average (4)	Advanced (5)	I understand and I could explain to others	I do not understand, but would like to understand	Some understanding	I understand and I could explain to others	I understand and I could explain to others	I understand and I could explain to others	I understand and I could explain to others	I understand and I could explain to others	I do not understand, but would like to understand	I do not understand, but would like to understand	I understand and I could explain to others	I understand and I could explain to others	Some understanding	Strongly agree	Neutral	Agree	Agree	Neutral	Disagree
242	Female	Szegedi Tudományegetem	Fourth year	No	No	No		Never	Yes	Yes	Yes	Pubmed/Medline							Online journals	Yes	Yes	Yes	in the 3rd - 4th year	No, I read both English and Hungarian information resources	Average (3)	Average (3)	Poor (1)	Poor (1)	Poor (1)	Above average (4)	Some understanding	I do not understand, but would like to understand	I understand and I could explain to others	I understand and I could explain to others	I understand and I could explain to others	Some understanding	I understand and I could explain to others	I understand and I could explain to others	I understand and I could explain to others	I do not understand, but would like to understand	I understand and I could explain to others	I understand and I could explain to others	Some understanding	Agree	Agree	Agree	Agree	Disagree	Disagree
243	Female	Szegedi Tudományegetem	Fifth year	No	Yes	Yes	Yes	Monthly or less frequently	Yes	Yes	Yes	Google							Printed books	No		Yes	in the 3rd - 4th year	No, I read both English and Hungarian information resources	Average (3)	Average (3)	Average (3)	Limited experience (2)	Average (3)	Above average (4)	Some understanding	Some understanding	I understand and I could explain to others	Some understanding	I understand and I could explain to others	I do not understand, but would like to understand	I understand and I could explain to others	I understand and I could explain to others	Some understanding	I do not understand, but would like to understand	I understand and I could explain to others	I understand and I could explain to others	Some understanding	Agree	Agree	Strongly agree	Agree	Neutral	Agree
244	Male	Szegedi Tudományegetem	Third year	No	Yes	No		Monthly or less frequently	Yes	Yes	Yes	Google							Lecture notes	No		Yes	in the 3rd - 4th year	No, I read both English and Hungarian information resources	Above average (4)	Above average (4)	Limited experience (2)	Poor (1)	Average (3)	Average (3)	Some understanding	I do not understand, but would like to understand	I understand and I could explain to others	I understand and I could explain to others	I understand and I could explain to others	I understand and I could explain to others	I understand and I could explain to others	I do not understand, but would like to understand	I understand and I could explain to others	I do not understand, but would like to understand	I understand and I could explain to others	I understand and I could explain to others	I do not understand, but would like to understand	Strongly agree	Strongly agree	Strongly agree	Strongly agree	Strongly disagree	Neutral
245	Male	Szegedi Tudományegetem	Sixth year	No	Yes	Yes	No	Monthly or less frequently	Yes	Yes	Yes	Pubmed/Medline							Printed books	No		Yes	in the 5th – 6th yea	Yes, I only like to read in Hungaria	Above average (4)	Above average (4)	Average (3)	Above average (4)	Average (3)	Advanced (5)	Some understanding	Some understanding	Some understanding	Some understanding	I do not understand, but would like to understand	Some understanding	Some understanding	Some understanding	Some understanding	I do not understand, but would like to understand	Some understanding	Some understanding	Some understanding	Agree	Agree	Agree	Agree	Agree	Agree
246	Female	Szegedi Tudományegetem	First year	No	No	Yes	Yes	Monthly or less frequently	Yes	Yes	No	Pubmed/Medline							Online journals	No		Yes	in the 3rd - 4th year	No, I read both English and Hungarian information resources	Average (3)	Above average (4)	Limited experience (2)	Limited experience (2)	Average (3)	Limited experience (2)	Some understanding	I do not understand, but would like to understand	I do not understand, but would like to understand	Some understanding	I understand and I could explain to others	Some understanding	I understand and I could explain to others	I understand and I could explain to others	I do not understand, but would like to understand	Some understanding	Some understanding	Some understanding	Some understanding	Agree	Agree	Strongly agree	Agree	Agree	Neutral
247	Female	Szegedi Tudományegetem	Sixth year	No	No	Yes	Yes	Weekly	Yes	Yes	Yes	Pubmed/Medline							Professional guidelines	No		Yes	in the 5th – 6th yea	No, indeed, I have already read information sources written in a language other than English or Hungarian	Above average (4)	Limited experience (2)	Limited experience (2)	Limited experience (2)	Poor (1)	Limited experience (2)	I understand and I could explain to others	I do not understand, but would like to understand	I understand and I could explain to others	I understand and I could explain to others	I understand and I could explain to others	Some understanding	I understand and I could explain to others	I understand and I could explain to others	Some understanding	Some understanding	I understand and I could explain to others	I understand and I could explain to others	Some understanding	Strongly agree	Strongly agree	Strongly agree	Strongly agree	Agree	Agree
248	Female	Szegedi Tudományegetem	Second year	No	No	No		Monthly or less frequently	Yes	Yes	Yes	Pubmed/Medline							Printed books	No		Yes	in the 5th – 6th yea	No, I read both English and Hungarian information resources	Average (3)	Limited experience (2)	Poor (1)	Poor (1)	Limited experience (2)	Limited experience (2)	Some understanding	I do not understand, but would like to understand	I understand and I could explain to others	I understand and I could explain to others	I understand and I could explain to others	I understand and I could explain to others	I understand and I could explain to others	Some understanding	I understand and I could explain to others	Some understanding	I understand and I could explain to others	Some understanding	Some understanding	Agree	Agree	Agree	Agree	Neutral	Neutral
249	Male	Szegedi Tudományegetem	Fourth year	No	No	No		Monthly or less frequently	Yes	Yes	Yes	Pubmed/Medline							Professional guidelines	No		Yes	in the 5th – 6th yea	No, I read both English and Hungarian information resources	Average (3)	Average (3)	Limited experience (2)	Limited experience (2)	Average (3)	Above average (4)	I understand and I could explain to others	I do not understand, but would like to understand	I understand and I could explain to others	I understand and I could explain to others	I understand and I could explain to others	Some understanding	I understand and I could explain to others	I understand and I could explain to others	I understand and I could explain to others	Some understanding	I understand and I could explain to others	I understand and I could explain to others	Some understanding	Strongly agree	Strongly agree	Strongly agree	Strongly agree	Disagree	Neutral
250	Female	Szegedi Tudományegetem	Fifth year	No	Yes	Yes	No	Daily	Yes	Yes	No	Pubmed/Medline							Professional guidelines	Yes	Yes	Yes	in the 5th – 6th yea	Yes, I only like to read in Hungaria	Above average (4)	Above average (4)	Average (3)	Average (3)	Average (3)	Above average (4)	I understand and I could explain to others	I do not understand, but would like to understand	I understand and I could explain to others	I understand and I could explain to others	I understand and I could explain to others	I do not understand, but would like to understand	I understand and I could explain to others	I understand and I could explain to others	I understand and I could explain to others	I do not understand, but would like to understand	I understand and I could explain to others	I understand and I could explain to others	I understand and I could explain to others	Agree	Agree	Agree	Agree	Neutral	Disagree
251	Female	Szegedi Tudományegetem	Third year	No	No	Yes	Yes	Weekly	Yes	Yes	Yes	Pubmed/Medline							Printed books	Yes	Yes	Yes	in the 1st - 2nd year	No, I read both English and Hungarian information resources	Advanced (5)	Above average (4)	Average (3)	Poor (1)	Average (3)	Advanced (5)	I understand and I could explain to others	Some understanding	I understand and I could explain to others	Some understanding	I do not understand, but would like to understand	Some understanding	Some understanding	Some understanding	Some understanding	I do not understand, but would like to understand	I understand and I could explain to others	I understand and I could explain to others	I understand and I could explain to others	Strongly agree	Agree	Agree	Strongly agree	Neutral	Disagree
252	Male	Szegedi Tudományegetem	Third year	No	No	Yes	Yes	Never	Yes	Yes	Yes	Pubmed/Medline							Electronic media	No		No		No, I read both English and Hungarian information resources	Average (3)	Advanced (5)	Limited experience (2)	Haladó (5)	Limited experience (2)	Limited experience (2)	Some understanding	I do not understand, but would like to understand	Some understanding	Some understanding	I do not understand, but would like to understand	Some understanding	Some understanding	I do not understand, but would like to understand	I do not understand, but would like to understand	I do not understand, but would like to understand	I understand and I could explain to others	I do not understand, but would like to understand	I do not understand, but would like to understand	Agree	Strongly agree	Agree	Strongly agree	Disagree	Disagree
253	Female	Szegedi Tudományegetem	Fourth year	No	Yes	No		Monthly or less frequently	Yes	Yes	No	Pubmed/Medline							Printed books	Yes	Yes	Yes	in the 5th – 6th yea	No, I read both English and Hungarian information resources	Above average (4)	Average (3)	Average (3)	Limited experience (2)	Average (3)	Above average (4)	Some understanding	I do not understand, but I think, it wouldn’t be helpful to me to understand	I understand and I could explain to others	I understand and I could explain to others	I understand and I could explain to others	Some understanding	I understand and I could explain to others	I understand and I could explain to others	I understand and I could explain to others	I do not understand, but I think, it wouldn’t be helpful to me to understand	I understand and I could explain to others	I understand and I could explain to others	I do not understand, but would like to understand	Agree	Agree	Agree	Agree	Agree	Agree
254	Female	Szegedi Tudományegetem	First year	No	No	Yes	Yes	Weekly	Yes	Yes	Yes	Google							Online journals	Yes	Yes	Yes	in the 1st - 2nd year	No, indeed, I have already read information sources written in a language other than English or Hungarian	Average (3)	Above average (4)	Limited experience (2)	Limited experience (2)	Limited experience (2)	Above average (4)	I understand and I could explain to others	I do not understand, but would like to understand	Some understanding	I understand and I could explain to others	I understand and I could explain to others	I do not understand, but would like to understand	I understand and I could explain to others	Some understanding	I understand and I could explain to others	I do not understand, but would like to understand	I understand and I could explain to others	I understand and I could explain to others	I do not understand, but would like to understand	Strongly agree	Agree	Agree	Agree	Neutral	Neutral
255	Female	Szegedi Tudományegetem	Fifth year	No	No	No		Never	Yes	Yes	Yes	Google							Professional guidelines	Yes	Yes	Yes	in the 5th – 6th yea	No, I read both English and Hungarian information resources	Average (3)	Average (3)	Limited experience (2)	Limited experience (2)	Limited experience (2)	Average (3)	I understand and I could explain to others	I do not understand, but would like to understand	I understand and I could explain to others	I understand and I could explain to others	I understand and I could explain to others	Some understanding	I understand and I could explain to others	I understand and I could explain to others	I understand and I could explain to others	Some understanding	I understand and I could explain to others	I understand and I could explain to others	Some understanding	Strongly agree	Strongly agree	Strongly agree	Strongly agree	Neutral	Strongly disagree
256	Male	Szegedi Tudományegetem	Third year	No	No	No		Weekly	Yes	Yes	Yes	Pubmed/Medline							Electronic media	Yes	No	No		No, I read both English and Hungarian information resources	Advanced (5)	Advanced (5)	Above average (4)	Above average (4)	Above average (4)	Advanced (5)	I understand and I could explain to others	I do not understand, but would like to understand	I understand and I could explain to others	I understand and I could explain to others	I understand and I could explain to others	Some understanding	I understand and I could explain to others	I understand and I could explain to others	Some understanding	Some understanding	I understand and I could explain to others	I understand and I could explain to others	I understand and I could explain to others	Neutral	Disagree	Disagree	Disagree	Disagree	Neutral
257	Female	Szegedi Tudományegetem	Fifth year	No	No	No		Never	Yes	Yes	No	Medscape							Online journals	No		Yes	in the 5th – 6th yea	No, indeed, I have already read information sources written in a language other than English or Hungarian	Poor (1)	Limited experience (2)	Poor (1)	Poor (1)	Poor (1)	Limited experience (2)	I do not understand, but would like to understand	I do not understand, but would like to understand	I understand and I could explain to others	I understand and I could explain to others	I understand and I could explain to others	I do not understand, but would like to understand	I understand and I could explain to others	I understand and I could explain to others	I do not understand, but would like to understand	I do not understand, but would like to understand	I understand and I could explain to others	Some understanding	I do not understand, but would like to understand	Agree	Agree	Agree	Agree	Agree	Neutral
258	Female	Debreceni Egyetem	Sixth year	No	Yes	No		Never	Yes	Yes	No	Pubmed/Medline							Professional guidelines	No		No		No, indeed, I have already read information sources written in a language other than English or Hungarian	Average (3)	Average (3)	Above average (4)	Average (3)	Above average (4)	Above average (4)	I understand and I could explain to others	I do not understand, but would like to understand	I understand and I could explain to others	I understand and I could explain to others	I understand and I could explain to others	I understand and I could explain to others	I understand and I could explain to others	I understand and I could explain to others	I understand and I could explain to others	I do not understand, but would like to understand	I understand and I could explain to others	I understand and I could explain to others	I understand and I could explain to others	Strongly agree	Disagree	Agree	Agree	Neutral	Disagree
259	Female	Szegedi Tudományegetem	Second year	No	No	Yes	Yes	Never	Yes	Yes	Yes	Google							Online journals	No		Yes	in the 3rd - 4th year	No, indeed, I have already read information sources written in a language other than English or Hungarian	Above average (4)	Average (3)	Limited experience (2)	Limited experience (2)	Limited experience (2)	Above average (4)	I do not understand, but would like to understand	I do not understand, but would like to understand	No idea about this	Some understanding	Some understanding	Some understanding	I do not understand, but would like to understand	Some understanding	I do not understand, but would like to understand	I do not understand, but would like to understand	Some understanding	I do not understand, but would like to understand	I do not understand, but would like to understand	Agree	Agree	Agree	Neutral	Agree	Neutral
260	Female	Semmelweis Egyetem	Fourth year	No	No	No		Monthly or less frequently	Yes	Yes	No	Pubmed/Medline							Printed books	No		Yes	in the 5th – 6th yea	No, indeed, I have already read information sources written in a language other than English or Hungarian	Poor (1)	Poor (1)	Poor (1)	Poor (1)	Poor (1)	Limited experience (2)	Some understanding	I do not understand, but would like to understand	I understand and I could explain to others	I understand and I could explain to others	I understand and I could explain to others	I understand and I could explain to others	I understand and I could explain to others	Some understanding	Some understanding	I do not understand, but would like to understand	I understand and I could explain to others	I understand and I could explain to others	Some understanding	Agree	Agree	Agree	Strongly agree	Neutral	Disagree
261	Male	Semmelweis Egyetem	Sixth year	No	Yes	No		Monthly or less frequently	Yes	Yes	Yes	Google Scholar							Online books	No		Yes	in the 3rd - 4th year	No, I read both English and Hungarian information resources	Above average (4)	Above average (4)	Average (3)	Limited experience (2)	Average (3)	Above average (4)	Some understanding	I do not understand, but would like to understand	I understand and I could explain to others	I understand and I could explain to others	I understand and I could explain to others	Some understanding	I understand and I could explain to others	I understand and I could explain to others	I understand and I could explain to others	I understand and I could explain to others	I understand and I could explain to others	I understand and I could explain to others	Some understanding	Strongly agree	Agree	Agree	Agree	Neutral	Neutral
262	Female	Szegedi Tudományegetem	Fifth year	No	Yes	Yes	Yes	Monthly or less frequently	Yes	Yes	No	Google							Printed books	Yes	Yes	Yes	in the 5th – 6th yea	No, I read both English and Hungarian information resources	Average (3)	Average (3)	Average (3)	Limited experience (2)	Average (3)	Above average (4)	I understand and I could explain to others	Some understanding	I understand and I could explain to others	Some understanding	I understand and I could explain to others	Some understanding	I understand and I could explain to others	I understand and I could explain to others	Some understanding	Some understanding	I understand and I could explain to others	I understand and I could explain to others	I understand and I could explain to others	Strongly agree	Strongly agree	Strongly agree	Strongly agree	Agree	Agree
263	Female	Szegedi Tudományegetem	First year	No	No	No		Monthly or less frequently	No	Yes	Yes	Google Scholar							Online books	No		Yes	in the 5th – 6th yea	No, I read both English and Hungarian information resources	Limited experience (2)	Average (3)	Poor (1)	Poor (1)	Poor (1)	Limited experience (2)	Some understanding	I do not understand, but would like to understand	Some understanding	I understand and I could explain to others	Some understanding	Some understanding	I understand and I could explain to others	I do not understand, but would like to understand	I do not understand, but would like to understand	Some understanding	I do not understand, but would like to understand	I understand and I could explain to others	I understand and I could explain to others	Agree	Neutral	Neutral	Agree	Disagree	Disagree
264	Female	Szegedi Tudományegetem	Sixth year	No	No	Yes	Yes	Monthly or less frequently	Yes	Yes	Yes	Google							Printed books	Yes	Yes	Yes	in the 5th – 6th yea	No, I read both English and Hungarian information resources	Average (3)	Average (3)	Limited experience (2)	Poor (1)	Limited experience (2)	Average (3)	I understand and I could explain to others	I do not understand, but would like to understand	I understand and I could explain to others	I understand and I could explain to others	I understand and I could explain to others	I understand and I could explain to others	I understand and I could explain to others	I understand and I could explain to others	Some understanding	Some understanding	I understand and I could explain to others	I understand and I could explain to others	Some understanding	Strongly agree	Agree	Strongly agree	Strongly agree	Neutral	Neutral
265	Male	Szegedi Tudományegetem	Third year	No	No	Yes	Yes	Weekly	Yes	Yes	Yes	Cochrane Library							Online books	No		Yes	in the 1st - 2nd year	Yes, I only like to read in English	Advanced (5)	Advanced (5)	Advanced (5)	Haladó (5)	Haladó (5)	Advanced (5)	I understand and I could explain to others	Some understanding	I understand and I could explain to others	I understand and I could explain to others	Some understanding	Some understanding	I understand and I could explain to others	I do not understand, but would like to understand	I understand and I could explain to others	I do not understand, but would like to understand	I understand and I could explain to others	I understand and I could explain to others	Some understanding	Strongly agree	Strongly agree	Strongly agree	Strongly agree	Neutral	Agree
266	Male	Debreceni Egyetem	Fifth year	No	Yes	No		Monthly or less frequently	Yes	Yes	Yes	Pubmed/Medline							Opinion of health professionals	Yes	Yes	Yes	in the 3rd - 4th year	No, I read both English and Hungarian information resources	Average (3)	Average (3)	Limited experience (2)	Poor (1)	Haladó (5)	Advanced (5)	I understand and I could explain to others	Some understanding	I understand and I could explain to others	Some understanding	I understand and I could explain to others	No idea about this	I understand and I could explain to others	I understand and I could explain to others	I understand and I could explain to others	I do not understand, but would like to understand	I understand and I could explain to others	I understand and I could explain to others	Some understanding	Agree	Agree	Agree	Agree	Neutral	Neutral
267	Male	Pécsi Tudományegyetem	First year	Yes	No	No		Weekly	Yes	Yes	Yes	Pubmed/Medline							Printed books	No		Yes	in the 5th – 6th yea	No, I read both English and Hungarian information resources	Above average (4)	Above average (4)	Above average (4)	Average (3)	Average (3)	Advanced (5)	Some understanding	I do not understand, but would like to understand	I understand and I could explain to others	I understand and I could explain to others	I do not understand, but would like to understand	I understand and I could explain to others	Some understanding	Some understanding	I do not understand, but would like to understand	Some understanding	Some understanding	Some understanding	Some understanding	Strongly disagree	Neutral	Agree	Agree	Agree	Neutral
268	Female	Pécsi Tudományegyetem	Fifth year	No	No	No		Weekly	Yes	Yes	Yes	Pubmed/Medline							Printed books	No		Yes	in the 5th – 6th yea	No, I read both English and Hungarian information resources	Average (3)	Limited experience (2)	Limited experience (2)	Limited experience (2)	Limited experience (2)	Average (3)	Some understanding	I do not understand, but would like to understand	Some understanding	Some understanding	I understand and I could explain to others	I do not understand, but would like to understand	Some understanding	I do not understand, but would like to understand	Some understanding	I do not understand, but would like to understand	Some understanding	Some understanding	I do not understand, but would like to understand	Strongly agree	Agree	Agree	Agree	Neutral	Agree
269	Female	Pécsi Tudományegyetem	Second year	No	No	Yes	Yes	Weekly	Yes	Yes	Yes	Google							Printed books	No		Yes	in the 3rd - 4th year	No, indeed, I have already read information sources written in a language other than English or Hungarian	Advanced (5)	Above average (4)	Average (3)	Poor (1)	Average (3)	Average (3)	Some understanding	I do not understand, but would like to understand	I understand and I could explain to others	I understand and I could explain to others	I understand and I could explain to others	I understand and I could explain to others	I understand and I could explain to others	I understand and I could explain to others	I do not understand, but would like to understand	Some understanding	I understand and I could explain to others	I understand and I could explain to others	I do not understand, but would like to understand	Neutral	Agree	Agree	Neutral	Neutral	Neutral
270	Female	Pécsi Tudományegyetem	Third year	No	No	No		Never	Yes	Yes	No	Google							Online books	No		Yes	in the 5th – 6th yea	Yes, I only like to read in Hungaria	Above average (4)	Above average (4)	Poor (1)	Limited experience (2)	Limited experience (2)	Limited experience (2)	Some understanding	I do not understand, but would like to understand	Some understanding	Some understanding	I do not understand, but would like to understand	I do not understand, but would like to understand	Some understanding	I understand and I could explain to others	I do not understand, but would like to understand	I do not understand, but would like to understand	I understand and I could explain to others	Some understanding	Some understanding	Agree	Agree	Agree	Agree	Agree	Disagree
271	Female	Pécsi Tudományegyetem	Third year	No	Yes	No		Weekly	Yes	Yes	No	Google							Online books	No		Yes	in the 3rd - 4th year	No, I read both English and Hungarian information resources	Above average (4)	Average (3)	Average (3)	Limited experience (2)	Limited experience (2)	Above average (4)	I understand and I could explain to others	I understand and I could explain to others	I understand and I could explain to others	I understand and I could explain to others	I do not understand, but would like to understand	Some understanding	I understand and I could explain to others	I understand and I could explain to others	I do not understand, but would like to understand	I understand and I could explain to others	Some understanding	I understand and I could explain to others	I understand and I could explain to others	Strongly agree	Strongly agree	Strongly agree	Strongly agree	Agree	Strongly agree
272	Female	Pécsi Tudományegyetem	Sixth year	No	Yes	No		Monthly or less frequently	Yes	Yes	No	Medscape							Professional guidelines	Yes	Yes	Yes	in the 3rd - 4th year	No, I read both English and Hungarian information resources	Average (3)	Above average (4)	Poor (1)	Average (3)	Above average (4)	Above average (4)	I understand and I could explain to others	I do not understand, but would like to understand	Some understanding	Some understanding	I do not understand, but would like to understand	Some understanding	I understand and I could explain to others	I do not understand, but would like to understand	Some understanding	I understand and I could explain to others	Some understanding	I understand and I could explain to others	Some understanding	Strongly agree	Neutral	Agree	Agree	Disagree	Disagree
273	Female	Pécsi Tudományegyetem	Second year	No	No	Yes	Yes	Monthly or less frequently	Yes	Yes	No	Pubmed/Medline							Opinion of health professionals	No		Yes	in the 5th – 6th yea	No, I read both English and Hungarian information resources	Limited experience (2)	Average (3)	Poor (1)	Poor (1)	Poor (1)	Limited experience (2)	I do not understand, but would like to understand	I do not understand, but would like to understand	I do not understand, but would like to understand	I understand and I could explain to others	Some understanding	Some understanding	Some understanding	I do not understand, but would like to understand	I do not understand, but would like to understand	Some understanding	Some understanding	Some understanding	Some understanding	Agree	Agree	Agree	Agree	Agree	Agree
274	Female	Pécsi Tudományegyetem	Fourth year	No	No	No		Monthly or less frequently	Yes	Yes	Yes	Pubmed/Medline							Printed books	No		Yes	in the 3rd - 4th year	No, I read both English and Hungarian information resources	Average (3)	Limited experience (2)	Limited experience (2)	Limited experience (2)	Limited experience (2)	Average (3)	I do not understand, but would like to understand	I do not understand, but would like to understand	I understand and I could explain to others	Some understanding	Some understanding	I understand and I could explain to others	Some understanding	I do not understand, but would like to understand	Some understanding	I do not understand, but would like to understand	Some understanding	I understand and I could explain to others	Some understanding	Agree	Agree	Agree	Agree	Agree	Neutral
275	Female	Semmelweis Egyetem	Sixth year	Yes	No	No		Weekly	Yes	Yes	No	Cochrane Library							Professional guidelines	No		Yes	in the 3rd - 4th year	No, I read both English and Hungarian information resources	Above average (4)	Above average (4)	Above average (4)	Above average (4)	Above average (4)	Above average (4)	I understand and I could explain to others	Some understanding	I understand and I could explain to others	I understand and I could explain to others	I understand and I could explain to others	I understand and I could explain to others	I understand and I could explain to others	Some understanding	I understand and I could explain to others	I understand and I could explain to others	I understand and I could explain to others	I understand and I could explain to others	I understand and I could explain to others	Strongly agree	Strongly agree	Strongly agree	Strongly agree	Neutral	Neutral
276	Male	Pécsi Tudományegyetem	Fourth year	No	No	No		Never	Yes	Yes	Yes	Google							Printed books	Yes	Yes	Yes	in the 3rd - 4th year	Yes, I only like to read in Hungaria	Average (3)	Above average (4)	Poor (1)	Limited experience (2)	Poor (1)	Limited experience (2)	I understand and I could explain to others	I do not understand, but would like to understand	I understand and I could explain to others	I understand and I could explain to others	Some understanding	Some understanding	Some understanding	I do not understand, but would like to understand	Some understanding	I do not understand, but would like to understand	I understand and I could explain to others	I understand and I could explain to others	Some understanding	Strongly agree	Strongly agree	Strongly agree	Strongly agree	Disagree	Neutral
277	Male	Pécsi Tudományegyetem	Fourth year	No	Yes	No		Daily	Yes	Yes	No	Pubmed/Medline							Online journals	Yes	Yes	Yes	in the 5th – 6th yea	Yes, I only like to read in English	Above average (4)	Above average (4)	Limited experience (2)	Limited experience (2)	Limited experience (2)	Average (3)	I understand and I could explain to others	I do not understand, but would like to understand	I understand and I could explain to others	I understand and I could explain to others	Some understanding	Some understanding	I understand and I could explain to others	Some understanding	I understand and I could explain to others	I understand and I could explain to others	I understand and I could explain to others	I understand and I could explain to others	I understand and I could explain to others	Strongly agree	Agree	Strongly agree	Strongly agree	Disagree	Agree
278	Female	Pécsi Tudományegyetem	Fourth year	No	Yes	No		Monthly or less frequently	Yes	Yes	No	Google							Printed books	No		Yes	in the 5th – 6th yea	Yes, I only like to read in Hungaria	Average (3)	Poor (1)	Limited experience (2)	Limited experience (2)	Limited experience (2)	Average (3)	I understand and I could explain to others	I do not understand, but would like to understand	I understand and I could explain to others	I understand and I could explain to others	Some understanding	Some understanding	Some understanding	I do not understand, but would like to understand	I do not understand, but would like to understand	I do not understand, but would like to understand	I understand and I could explain to others	I understand and I could explain to others	Some understanding	Agree	Agree	Agree	Agree	Neutral	Neutral
279	Female	Pécsi Tudományegyetem	Fourth year	No	Yes	No		Monthly or less frequently	Yes	Yes	No	Pubmed/Medline							Printed journals	Yes	Yes	Yes	in the 3rd - 4th year	No, I read both English and Hungarian information resources	Limited experience (2)	Limited experience (2)	Limited experience (2)	Limited experience (2)	Limited experience (2)	Average (3)	I understand and I could explain to others	Some understanding	I understand and I could explain to others	I understand and I could explain to others	Some understanding	Some understanding	I understand and I could explain to others	I do not understand, but would like to understand	Some understanding	I do not understand, but would like to understand	I understand and I could explain to others	I understand and I could explain to others	I understand and I could explain to others	Agree	Neutral	Agree	Agree	Disagree	Neutral
280	Male	Pécsi Tudományegyetem	Fourth year	No	Yes	No		Never	Yes	Yes	Yes	Google							Printed books	No		Yes	in the 5th – 6th yea	Yes, I only like to read in Hungaria	Average (3)	Average (3)	Limited experience (2)	Poor (1)	Limited experience (2)	Average (3)	Some understanding	I do not understand, but would like to understand	Some understanding	Some understanding	Some understanding	Some understanding	Some understanding	I do not understand, but would like to understand	Some understanding	I do not understand, but would like to understand	Some understanding	Some understanding	Some understanding	Strongly agree	Strongly agree	Strongly agree	Strongly agree	Neutral	Neutral
281	Female	Pécsi Tudományegyetem	First year	No	No	No		Never	Yes	Yes	Yes	Google							Lecture notes	No		Yes	in the 3rd - 4th year	Yes, I only like to read in Hungaria	Limited experience (2)	Average (3)	Poor (1)	Limited experience (2)	Average (3)	Above average (4)	I do not understand, but would like to understand	I do not understand, but would like to understand	I do not understand, but would like to understand	I do not understand, but would like to understand	I do not understand, but would like to understand	I do not understand, but I think, it wouldn’t be helpful to me to understand	I do not understand, but would like to understand	I do not understand, but would like to understand	I do not understand, but would like to understand	I do not understand, but would like to understand	Some understanding	I do not understand, but would like to understand	I do not understand, but would like to understand	Agree	Strongly agree	Strongly agree	Strongly agree	Disagree	Neutral
282	Female	Pécsi Tudományegyetem	First year	No	No	No	No	Monthly or less frequently	Yes	Yes	No	Google							Printed books	No		Yes	in the 5th – 6th yea	No, indeed, I have already read information sources written in a language other than English or Hungarian	Average (3)	Average (3)	Above average (4)	Average (3)	Above average (4)	Above average (4)	Some understanding	Some understanding	I understand and I could explain to others	I understand and I could explain to others	I understand and I could explain to others	Some understanding	Some understanding	Some understanding	I understand and I could explain to others	I understand and I could explain to others	I understand and I could explain to others	I understand and I could explain to others	I understand and I could explain to others	Agree	Agree	Agree	Agree	Neutral	Disagree
283	Female	Pécsi Tudományegyetem	Second year	No	No	Yes	Yes	Never	Yes	Yes	No	Google							Online journals	No		Yes	in the 3rd - 4th year	No, indeed, I have already read information sources written in a language other than English or Hungarian	Above average (4)	Advanced (5)	Above average (4)	Average (3)	Above average (4)	Above average (4)	Some understanding	I do not understand, but would like to understand	I understand and I could explain to others	I understand and I could explain to others	I understand and I could explain to others	I understand and I could explain to others	I understand and I could explain to others	Some understanding	I do not understand, but would like to understand	I do not understand, but would like to understand	I understand and I could explain to others	Some understanding	I do not understand, but would like to understand	Neutral	Neutral	Neutral	Neutral	Neutral	Neutral
284	Female	Pécsi Tudományegyetem	Second year	No	No	No		Never	Yes	Yes	Yes	Google							Printed books	Yes	Yes	Yes	in the 5th – 6th yea	No, I read both English and Hungarian information resources	Limited experience (2)	Limited experience (2)	Limited experience (2)	Limited experience (2)	Limited experience (2)	Average (3)	Some understanding	I do not understand, but would like to understand	Some understanding	Some understanding	I do not understand, but I think, it wouldn’t be helpful to me to understand	I do not understand, but I think, it wouldn’t be helpful to me to understand	Some understanding	Some understanding	I do not understand, but would like to understand	I do not understand, but would like to understand	I do not understand, but would like to understand	Some understanding	Some understanding	Strongly agree	Agree	Strongly agree	Strongly agree	Disagree	Strongly disagree
285	Female	Pécsi Tudományegyetem	Sixth year	No	Yes	No		Weekly	Yes	Yes	Yes	Pubmed/Medline							Professional guidelines	Yes	Yes	Yes	in the 5th – 6th yea	No, I read both English and Hungarian information resources	Above average (4)	Above average (4)	Average (3)	Above average (4)	Above average (4)	Advanced (5)	I understand and I could explain to others	Some understanding	I understand and I could explain to others	I understand and I could explain to others	I understand and I could explain to others	I understand and I could explain to others	I understand and I could explain to others	I understand and I could explain to others	I understand and I could explain to others	I understand and I could explain to others	I understand and I could explain to others	I understand and I could explain to others	I understand and I could explain to others	Agree	Neutral	Agree	Agree	Agree	Agree
286	Female	Pécsi Tudományegyetem	Fifth year	No	No	No		Monthly or less frequently	Yes	Yes	No	Google							Printed books	No		Yes	in the 3rd - 4th year	Yes, I only like to read in Hungaria	Average (3)	Above average (4)	Above average (4)	Above average (4)	Above average (4)	Average (3)	I understand and I could explain to others	I understand and I could explain to others	I understand and I could explain to others	I understand and I could explain to others	Some understanding	Some understanding	Some understanding	Some understanding	Some understanding	Some understanding	Some understanding	Some understanding	Some understanding	Agree	Agree	Agree	Agree	Agree	Agree
287	Female	Pécsi Tudományegyetem	First year	No	No	No		Monthly or less frequently	Yes	Yes	Yes	Wikipedia							Printed books	No		Yes	in the 3rd - 4th year	No, indeed, I have already read information sources written in a language other than English or Hungarian	Above average (4)	Average (3)	Average (3)	Poor (1)	Limited experience (2)	Above average (4)	I understand and I could explain to others	Some understanding	I understand and I could explain to others	I understand and I could explain to others	I do not understand, but would like to understand	Some understanding	Some understanding	I understand and I could explain to others	Some understanding	Some understanding	Some understanding	I understand and I could explain to others	Some understanding	Strongly agree	Strongly agree	Strongly agree	Strongly agree	Neutral	Disagree
288	Female	Pécsi Tudományegyetem	Fifth year	No	Yes	No		Monthly or less frequently	Yes	Yes	Yes	Google							Printed books	Yes	Yes	Yes	in the 3rd - 4th year	No, I read both English and Hungarian information resources	Above average (4)	Above average (4)	Average (3)	Limited experience (2)	Limited experience (2)	Limited experience (2)	I understand and I could explain to others	I do not understand, but would like to understand	I understand and I could explain to others	I understand and I could explain to others	I do not understand, but would like to understand	I do not understand, but would like to understand	I do not understand, but would like to understand	I do not understand, but would like to understand	I understand and I could explain to others	I understand and I could explain to others	I understand and I could explain to others	Some understanding	Some understanding	Agree	Agree	Agree	Agree	Agree	Agree
289	Male	Pécsi Tudományegyetem	Sixth year	No	Yes	Yes	Yes	Weekly	Yes	Yes	Yes	Pubmed/Medline							Professional guidelines	Yes	Yes	Yes	in the 3rd - 4th year	No, indeed, I have already read information sources written in a language other than English or Hungarian	Advanced (5)	Advanced (5)	Average (3)	Above average (4)	Above average (4)	Average (3)	I understand and I could explain to others	I understand and I could explain to others	I understand and I could explain to others	I understand and I could explain to others	I understand and I could explain to others	I understand and I could explain to others	I understand and I could explain to others	I understand and I could explain to others	I understand and I could explain to others	I understand and I could explain to others	I understand and I could explain to others	I understand and I could explain to others	I understand and I could explain to others	Strongly agree	Strongly agree	Agree	Agree	Agree	Neutral
290	Female	Pécsi Tudományegyetem	Third year	No	No	No		Never	Yes	Yes	Yes	Pubmed/Medline							Lecture notes	Yes	Yes	Yes	in the 3rd - 4th year	No, I read both English and Hungarian information resources	Average (3)	Above average (4)	Limited experience (2)	Limited experience (2)	Average (3)	Above average (4)	I understand and I could explain to others	I do not understand, but would like to understand	Some understanding	I understand and I could explain to others	I do not understand, but I think, it wouldn’t be helpful to me to understand	I do not understand, but I think, it wouldn’t be helpful to me to understand	Some understanding	I do not understand, but I think, it wouldn’t be helpful to me to understand	I do not understand, but I think, it wouldn’t be helpful to me to understand	I do not understand, but I think, it wouldn’t be helpful to me to understand	I understand and I could explain to others	I understand and I could explain to others	I understand and I could explain to others	Strongly agree	Strongly agree	Agree	Strongly agree	Neutral	Disagree
291	Female	Szegedi Tudományegetem	First year	No	No	No		Monthly or less frequently	Yes	Yes	No	Google Scholar							Opinion of health professionals	No		Yes	in the 3rd - 4th year	Yes, I only like to read in Hungaria	Average (3)	Above average (4)	Average (3)	Limited experience (2)	Average (3)	Above average (4)	Some understanding	I do not understand, but would like to understand	I understand and I could explain to others	I understand and I could explain to others	I understand and I could explain to others	I understand and I could explain to others	I understand and I could explain to others	I do not understand, but would like to understand	I do not understand, but would like to understand	I do not understand, but would like to understand	I understand and I could explain to others	I understand and I could explain to others	Some understanding	Agree	Agree	Agree	Agree	Disagree	Disagree
292	Female	Pécsi Tudományegyetem	First year	No	No	No		Weekly	Yes	Yes	No	Google							Printed books	No		Yes	in the 3rd - 4th year	No, I read both English and Hungarian information resources	Limited experience (2)	Above average (4)	Poor (1)	Poor (1)	Poor (1)	Poor (1)	Some understanding	I do not understand, but would like to understand	I understand and I could explain to others	I understand and I could explain to others	I do not understand, but would like to understand	I do not understand, but I think, it wouldn’t be helpful to me to understand	I do not understand, but would like to understand	I do not understand, but would like to understand	I do not understand, but would like to understand	I do not understand, but would like to understand	Some understanding	I understand and I could explain to others	Some understanding	Agree	Neutral	Neutral	Agree	Agree	Neutral
293	Female	Pécsi Tudományegyetem	Third year	Yes	No	Yes	Yes	Monthly or less frequently	Yes	Yes	No	Google							Printed books	No		Yes	in the 3rd - 4th year	Yes, I only like to read in English	Average (3)	Limited experience (2)	Limited experience (2)	Poor (1)	Poor (1)	Limited experience (2)	I understand and I could explain to others	I understand and I could explain to others	I understand and I could explain to others	I understand and I could explain to others	Some understanding	Some understanding	Some understanding	No idea about this	No idea about this	No idea about this	Some understanding	No idea about this	No idea about this	Disagree	Neutral	Agree	Agree	Strongly agree	Agree
294	Male	Pécsi Tudományegyetem	Third year	No	No	No		Never	Yes	Yes	No	Google							Opinion of health professionals	Yes	Yes	Yes	in the 3rd - 4th year	No, I read both English and Hungarian information resources	Average (3)	Above average (4)	Limited experience (2)	Average (3)	Poor (1)	Poor (1)	I do not understand, but would like to understand	I do not understand, but would like to understand	I do not understand, but would like to understand	I do not understand, but would like to understand	I do not understand, but would like to understand	I do not understand, but would like to understand	I do not understand, but would like to understand	I do not understand, but would like to understand	I do not understand, but would like to understand	I do not understand, but would like to understand	I do not understand, but would like to understand	I do not understand, but would like to understand	I do not understand, but would like to understand	Neutral	Neutral	Neutral	Neutral	Neutral	Neutral
295	Female	Pécsi Tudományegyetem	Sixth year	No	Yes	No		Never	Yes	Yes	No	Google							Electronic media	No		No		No, I read both English and Hungarian information resources	Average (3)	Average (3)	Limited experience (2)	Average (3)	Average (3)	Above average (4)	I understand and I could explain to others	I do not understand, but would like to understand	I understand and I could explain to others	I understand and I could explain to others	Some understanding	Some understanding	I understand and I could explain to others	Some understanding	I understand and I could explain to others	I do not understand, but would like to understand	Some understanding	I understand and I could explain to others	Some understanding	Agree	Agree	Neutral	Agree	Neutral	Disagree
296	Female	Pécsi Tudományegyetem	First year	No	No	No		Never	Yes	Yes	Yes	Google							Opinion of health professionals	No		Yes	in the 3rd - 4th year	Yes, I only like to read in Hungaria	Poor (1)	Limited experience (2)	Poor (1)	Poor (1)	Poor (1)	Limited experience (2)	I do not understand, but would like to understand	I do not understand, but would like to understand	Some understanding	Some understanding	Some understanding	Some understanding	Some understanding	Some understanding	Some understanding	Some understanding	Some understanding	I do not understand, but would like to understand	I do not understand, but would like to understand	Agree	Neutral	Agree	Agree	Agree	Agree
297	Female	Pécsi Tudományegyetem	Fifth year	No	Yes	No		Monthly or less frequently	Yes	Yes	Yes	Google							Lecture notes	No		Yes	in the 3rd - 4th year	No, I read both English and Hungarian information resources	Above average (4)	Above average (4)	Average (3)	Average (3)	Above average (4)	Above average (4)	I understand and I could explain to others	I do not understand, but would like to understand	I understand and I could explain to others	I understand and I could explain to others	I do not understand, but would like to understand	I do not understand, but would like to understand	Some understanding	I understand and I could explain to others	I understand and I could explain to others	Some understanding	I understand and I could explain to others	I understand and I could explain to others	Some understanding	Strongly agree	Agree	Agree	Strongly agree	Agree	Agree
298	Female	Pécsi Tudományegyetem	Fourth year	Yes	Yes	Yes	Yes	Monthly or less frequently	Yes	Yes	Yes	Pubmed/Medline							Electronic media	Yes	Yes	Yes	in the 3rd - 4th year	No, I read both English and Hungarian information resources	Above average (4)	Above average (4)	Average (3)	Limited experience (2)	Average (3)	Above average (4)	I understand and I could explain to others	I understand and I could explain to others	I understand and I could explain to others	I understand and I could explain to others	I understand and I could explain to others	I understand and I could explain to others	I understand and I could explain to others	I understand and I could explain to others	I understand and I could explain to others	I understand and I could explain to others	I understand and I could explain to others	I understand and I could explain to others	I understand and I could explain to others	Strongly agree	Strongly agree	Strongly agree	Strongly agree	Strongly agree	Strongly agree
299	Female	Pécsi Tudományegyetem	First year	No	No	Yes	Yes	Monthly or less frequently	Yes	Yes	Yes	Google							Printed books	No		No		Yes, I only like to read in Hungaria	Above average (4)	Above average (4)	Limited experience (2)	Poor (1)	Average (3)	Above average (4)	I do not understand, but would like to understand	I do not understand, but would like to understand	Some understanding	Some understanding	Some understanding	Some understanding	Some understanding	I do not understand, but would like to understand	I do not understand, but would like to understand	I do not understand, but would like to understand	Some understanding	Some understanding	I do not understand, but would like to understand	Neutral	Neutral	Neutral	Neutral	Neutral	Neutral
300	Male	Pécsi Tudományegyetem	Fifth year	No	Yes	Yes	No	Weekly	Yes	Yes	Yes	Google							Online journals	No		Yes	in the 5th – 6th yea	No, I read both English and Hungarian information resources	Above average (4)	Above average (4)	Advanced (5)	Haladó (5)	Haladó (5)	Advanced (5)	I understand and I could explain to others	I do not understand, but would like to understand	I understand and I could explain to others	I understand and I could explain to others	Some understanding	Some understanding	Some understanding	I understand and I could explain to others	I understand and I could explain to others	I understand and I could explain to others	I understand and I could explain to others	I understand and I could explain to others	I understand and I could explain to others	Agree	Agree	Strongly agree	Strongly agree	Disagree	Neutral
301	Female	Pécsi Tudományegyetem	Second year	No	No	No		Never	Yes	Yes	Yes	Google							Online books	Yes	Yes	Yes	in the 5th – 6th yea	Yes, I only like to read in Hungaria	Poor (1)	Average (3)	Limited experience (2)	Poor (1)	Limited experience (2)	Average (3)	Some understanding	I do not understand, but would like to understand	Some understanding	Some understanding	I do not understand, but would like to understand	I do not understand, but would like to understand	I do not understand, but would like to understand	I do not understand, but would like to understand	I do not understand, but would like to understand	I do not understand, but would like to understand	I do not understand, but would like to understand	I do not understand, but would like to understand	I do not understand, but would like to understand	Agree	Neutral	Agree	Agree	Neutral	Neutral
302	Female	Pécsi Tudományegyetem	Fourth year	No	No	No		Monthly or less frequently	Yes	Yes	No	Pubmed/Medline							Printed books	No		Yes	in the 5th – 6th yea	Yes, I only like to read in Hungaria	Average (3)	Average (3)	Average (3)	Average (3)	Average (3)	Average (3)	I do not understand, but would like to understand	I do not understand, but would like to understand	I understand and I could explain to others	I understand and I could explain to others	Some understanding	I understand and I could explain to others	I understand and I could explain to others	I do not understand, but would like to understand	I do not understand, but would like to understand	I do not understand, but would like to understand	Some understanding	Some understanding	I do not understand, but would like to understand	Neutral	Neutral	Neutral	Neutral	Neutral	Neutral
303	Female	Pécsi Tudományegyetem	Second year	No	No	Yes	No	Monthly or less frequently	Yes	Yes	Yes	Google							Printed books	No		Yes	in the 3rd - 4th year	No, I read both English and Hungarian information resources	Average (3)	Above average (4)	Poor (1)	Limited experience (2)	Poor (1)	Average (3)	Some understanding	Some understanding	I understand and I could explain to others	I understand and I could explain to others	Some understanding	I understand and I could explain to others	I understand and I could explain to others	I understand and I could explain to others	Some understanding	I understand and I could explain to others	I understand and I could explain to others	I understand and I could explain to others	I understand and I could explain to others	Agree	Agree	Agree	Agree	Neutral	Disagree
304	Female	Pécsi Tudományegyetem	Second year	No	No	Yes	Yes	Monthly or less frequently	Yes	Yes	Yes	Google							Lecture notes	No		Yes	in the 5th – 6th yea	No, I read both English and Hungarian information resources	Limited experience (2)	Limited experience (2)	Limited experience (2)	Limited experience (2)	Limited experience (2)	Limited experience (2)	Some understanding	Some understanding	Some understanding	Some understanding	Some understanding	Some understanding	Some understanding	I do not understand, but would like to understand	I do not understand, but would like to understand	I do not understand, but would like to understand	I do not understand, but would like to understand	Some understanding	Some understanding	Agree	Agree	Agree	Agree	Neutral	Neutral
305	Male	Pécsi Tudományegyetem	First year	No	No	No		Weekly	Yes	Yes	No	Google							Printed books	No		Yes	in the 3rd - 4th year	Yes, I only like to read in Hungaria	Average (3)	Above average (4)	Average (3)	Above average (4)	Average (3)	Average (3)	I understand and I could explain to others	Some understanding	I understand and I could explain to others	I do not understand, but would like to understand	Some understanding	I do not understand, but would like to understand	I do not understand, but would like to understand	Some understanding	I do not understand, but would like to understand	Some understanding	Some understanding	I do not understand, but would like to understand	Some understanding	Agree	Agree	Neutral	Neutral	Neutral	Neutral
306	Female	Pécsi Tudományegyetem	Third year	No	No	No		Never	Yes	Yes	Yes	Google							Online journals	No		Yes	in the 5th – 6th yea	No, I read both English and Hungarian information resources	Average (3)	Limited experience (2)	Limited experience (2)	Poor (1)	Limited experience (2)	Average (3)	Some understanding	Some understanding	I understand and I could explain to others	I understand and I could explain to others	I do not understand, but would like to understand	I do not understand, but would like to understand	Some understanding	I understand and I could explain to others	I do not understand, but would like to understand	Some understanding	Some understanding	I understand and I could explain to others	Some understanding	Strongly agree	Agree	Strongly agree	Strongly agree	Agree	Agree
307	Female	Pécsi Tudományegyetem	Third year	Yes	No	Yes	Yes	Monthly or less frequently	Yes	Yes	No	Pubmed/Medline							Printed books	Yes	Yes	Yes	in the 5th – 6th yea	Yes, I only like to read in Hungaria	Average (3)	Above average (4)	Average (3)	Average (3)	Limited experience (2)	Average (3)	I understand and I could explain to others	I understand and I could explain to others	I understand and I could explain to others	I understand and I could explain to others	Some understanding	Some understanding	Some understanding	Some understanding	I do not understand, but would like to understand	Some understanding	I understand and I could explain to others	Some understanding	Some understanding	Agree	Agree	Agree	Agree	Neutral	Neutral
308	Male	Pécsi Tudományegyetem	Fourth year	No	Yes	No		Weekly	Yes	Yes	Yes	Google							Printed books	Yes	Yes	Yes	in the 3rd - 4th year	No, indeed, I have already read information sources written in a language other than English or Hungarian	Above average (4)	Above average (4)	Above average (4)	Above average (4)	Above average (4)	Above average (4)	I understand and I could explain to others	I understand and I could explain to others	I understand and I could explain to others	I understand and I could explain to others	I understand and I could explain to others	I understand and I could explain to others	I understand and I could explain to others	I do not understand, but would like to understand	Some understanding	I do not understand, but would like to understand	I understand and I could explain to others	I understand and I could explain to others	I understand and I could explain to others	Agree	Neutral	Neutral	Neutral	Neutral	Neutral
309	Female	Pécsi Tudományegyetem	Second year	No	No	No		Monthly or less frequently	Yes	Yes	No	Google							Lecture notes	Yes	Yes	Yes	in the 3rd - 4th year	No, I read both English and Hungarian information resources	Limited experience (2)	Average (3)	Poor (1)	Poor (1)	Poor (1)	Poor (1)	I do not understand, but would like to understand	I do not understand, but would like to understand	Some understanding	Some understanding	Some understanding	Some understanding	Some understanding	I do not understand, but would like to understand	I do not understand, but would like to understand	I do not understand, but would like to understand	I understand and I could explain to others	Some understanding	I do not understand, but would like to understand	Agree	Neutral	Neutral	Agree	Neutral	Agree
310	Female	Pécsi Tudományegyetem	Fourth year	No	No	Yes	Yes	Monthly or less frequently	Yes	Yes	No	Google							Online books	Yes	Yes	Yes	in the 3rd - 4th year	No, I read both English and Hungarian information resources	Limited experience (2)	Advanced (5)	Limited experience (2)	Limited experience (2)	Average (3)	Above average (4)	I understand and I could explain to others	I do not understand, but would like to understand	I understand and I could explain to others	I understand and I could explain to others	I understand and I could explain to others	Some understanding	I understand and I could explain to others	I do not understand, but would like to understand	I understand and I could explain to others	I do not understand, but would like to understand	I understand and I could explain to others	I understand and I could explain to others	Some understanding	Strongly agree	Strongly agree	Strongly agree	Strongly agree	Strongly agree	Strongly agree
311	Female	Pécsi Tudományegyetem	Second year	No	No	No		Monthly or less frequently	Yes	Yes	Yes	Google							Printed books	Yes	Yes	Yes	in the 3rd - 4th year	Yes, I only like to read in Hungaria	Average (3)	Above average (4)	Limited experience (2)	Limited experience (2)	Limited experience (2)	Above average (4)	Some understanding	Some understanding	I understand and I could explain to others	I understand and I could explain to others	I do not understand, but would like to understand	Some understanding	I do not understand, but would like to understand	I understand and I could explain to others	I do not understand, but would like to understand	I do not understand, but would like to understand	I understand and I could explain to others	Some understanding	I do not understand, but would like to understand	Strongly agree	Agree	Agree	Strongly agree	Strongly agree	Neutral
312	Female	Pécsi Tudományegyetem	Second year	No	No	No		Monthly or less frequently	Yes	Yes	Yes	Pubmed/Medline							Printed journals	Yes	Yes	Yes	in the 3rd - 4th year	Yes, I only like to read in Hungaria	Average (3)	Limited experience (2)	Poor (1)	Poor (1)	Poor (1)	Average (3)	I understand and I could explain to others	I do not understand, but would like to understand	I understand and I could explain to others	I understand and I could explain to others	Some understanding	I understand and I could explain to others	I understand and I could explain to others	Some understanding	Some understanding	No idea about this	I understand and I could explain to others	I understand and I could explain to others	I understand and I could explain to others	Strongly agree	Strongly agree	Strongly agree	Strongly agree	Disagree	Disagree
313	Female	Pécsi Tudományegyetem	Second year	Yes	No	No		Monthly or less frequently	Yes	Yes	Yes	Google							Printed books	Yes	Yes	Yes	in the 5th – 6th yea	Yes, I only like to read in Hungaria	Average (3)	Above average (4)	Poor (1)	Limited experience (2)	Average (3)	Above average (4)	I understand and I could explain to others	I understand and I could explain to others	Some understanding	Some understanding	Some understanding	Some understanding	I understand and I could explain to others	I understand and I could explain to others	Some understanding	Some understanding	Some understanding	Some understanding	I understand and I could explain to others	Agree	Agree	Agree	Neutral	Agree	Neutral
314	Female	Pécsi Tudományegyetem	Second year	Yes	No	Yes	No	Monthly or less frequently	Yes	Yes	No	Pubmed/Medline							Printed books	No		Yes	in the 3rd - 4th year	Yes, I only like to read in Hungaria	Average (3)	Above average (4)	Average (3)	Average (3)	Limited experience (2)	Above average (4)	I understand and I could explain to others	Some understanding	I understand and I could explain to others	I understand and I could explain to others	I do not understand, but would like to understand	I understand and I could explain to others	I understand and I could explain to others	I understand and I could explain to others	I do not understand, but would like to understand	I do not understand, but would like to understand	I understand and I could explain to others	I understand and I could explain to others	Some understanding	Agree	Agree	Agree	Agree	Agree	Neutral
315	Female	Pécsi Tudományegyetem	First year	No	No	Yes	Yes	Never	Yes	Yes	Yes	Google							Printed books	No		Yes	in the 1st - 2nd year	No, I read both English and Hungarian information resources	Above average (4)	Above average (4)	Average (3)	Limited experience (2)	Limited experience (2)	Above average (4)	I do not understand, but would like to understand	I do not understand, but would like to understand	Some understanding	Some understanding	Some understanding	Some understanding	Some understanding	Some understanding	Some understanding	I do not understand, but would like to understand	Some understanding	Some understanding	Some understanding	Agree	Neutral	Agree	Agree	Neutral	Neutral
316	Male	Pécsi Tudományegyetem	First year	Yes	No	Yes	Yes	Weekly	Yes	Yes	No	Wikipedia							Opinion of health professionals	No		Yes	in the 3rd - 4th year	No, indeed, I have already read information sources written in a language other than English or Hungarian	Limited experience (2)	Poor (1)	Poor (1)	Poor (1)	Poor (1)	Limited experience (2)	Some understanding	Some understanding	Some understanding	Some understanding	I do not understand, but would like to understand	I do not understand, but would like to understand	I do not understand, but would like to understand	I do not understand, but would like to understand	I do not understand, but would like to understand	Some understanding	Some understanding	I understand and I could explain to others	Some understanding	Agree	Strongly agree	Agree	Agree	Strongly agree	Strongly agree
317	Female	Pécsi Tudományegyetem	Second year	No	No	No		Never	Yes	Yes	No	Google							Printed books	No		Yes	in the 3rd - 4th year	Yes, I only like to read in Hungaria	Average (3)	Average (3)	Average (3)	Average (3)	Average (3)	Above average (4)	Some understanding	I do not understand, but would like to understand	I understand and I could explain to others	I understand and I could explain to others	I do not understand, but would like to understand	I do not understand, but would like to understand	I do not understand, but would like to understand	I do not understand, but would like to understand	I do not understand, but would like to understand	I do not understand, but would like to understand	Some understanding	Some understanding	I do not understand, but would like to understand	Agree	Agree	Agree	Agree	Neutral	Neutral
318	Female	Pécsi Tudományegyetem	First year	No	No	No		Monthly or less frequently	Yes	Yes	Yes	Google							Opinion of health professionals	No		Yes	in the 1st - 2nd year	No, indeed, I have already read information sources written in a language other than English or Hungarian	Average (3)	Limited experience (2)	Limited experience (2)	Limited experience (2)	Average (3)	Average (3)	I understand and I could explain to others	I understand and I could explain to others	I understand and I could explain to others	I understand and I could explain to others	I understand and I could explain to others	I understand and I could explain to others	I understand and I could explain to others	Some understanding	Some understanding	Some understanding	Some understanding	Some understanding	Some understanding	Neutral	Neutral	Neutral	Neutral	Neutral	Neutral
319	Male	Pécsi Tudományegyetem	First year	Yes	Yes	No		Daily	Yes	Yes	No	Google Scholar							Online books	Yes	Yes	Yes	in the 1st - 2nd year	No, I read both English and Hungarian information resources	Advanced (5)	Advanced (5)	Average (3)	Limited experience (2)	Haladó (5)	Above average (4)	Some understanding	Some understanding	I understand and I could explain to others	I understand and I could explain to others	I do not understand, but would like to understand	I understand and I could explain to others	I understand and I could explain to others	I understand and I could explain to others	I understand and I could explain to others	I do not understand, but would like to understand	I understand and I could explain to others	I understand and I could explain to others	I understand and I could explain to others	Agree	Agree	Agree	Agree	Neutral	Neutral
320	Female	Pécsi Tudományegyetem	Second year	No	No	Yes	Yes	Never	Yes	Yes	No	Google							Online journals	No		Yes	in the 3rd - 4th year	No, indeed, I have already read information sources written in a language other than English or Hungarian	Above average (4)	Advanced (5)	Average (3)	Average (3)	Above average (4)	Above average (4)	I do not understand, but would like to understand	I do not understand, but would like to understand	I understand and I could explain to others	I understand and I could explain to others	Some understanding	I understand and I could explain to others	I understand and I could explain to others	I understand and I could explain to others	I do not understand, but would like to understand	I do not understand, but would like to understand	I understand and I could explain to others	Some understanding	I do not understand, but would like to understand	Neutral	Neutral	Neutral	Neutral	Neutral	Neutral
321	Male	Pécsi Tudományegyetem	First year	No	No	No		Monthly or less frequently	No	Yes	Yes	Google							Printed books	No		Yes	in the 3rd - 4th year	No, I read both English and Hungarian information resources	Average (3)	Average (3)	Limited experience (2)	Limited experience (2)	Average (3)	Above average (4)	I understand and I could explain to others	Some understanding	I understand and I could explain to others	I understand and I could explain to others	Some understanding	Some understanding	Some understanding	I do not understand, but would like to understand	I do not understand, but would like to understand	I do not understand, but would like to understand	I do not understand, but would like to understand	I do not understand, but would like to understand	I do not understand, but would like to understand	Strongly agree	Strongly agree	Strongly agree	Strongly agree	Strongly agree	Strongly agree
322	Female	Pécsi Tudományegyetem	First year	No	No	No		Monthly or less frequently	Yes	Yes	Yes	Wikipedia							Printed books	Yes	Yes	Yes	in the 3rd - 4th year	Yes, I only like to read in Hungaria	Average (3)	Average (3)	Average (3)	Limited experience (2)	Limited experience (2)	Above average (4)	Some understanding	Some understanding	I understand and I could explain to others	I understand and I could explain to others	I do not understand, but would like to understand	I understand and I could explain to others	Some understanding	I do not understand, but would like to understand	I do not understand, but would like to understand	I do not understand, but would like to understand	Some understanding	I do not understand, but would like to understand	I do not understand, but would like to understand	Strongly agree	Agree	Agree	Agree	Agree	Agree
323	Male	Pécsi Tudományegyetem	Second year	Yes	No	No		Weekly	Yes	Yes	Yes	Google							Online books	Yes	Yes	Yes	in the 3rd - 4th year	Yes, I only like to read in Hungaria	Above average (4)	Advanced (5)	Average (3)	Average (3)	Above average (4)	Advanced (5)	I understand and I could explain to others	I understand and I could explain to others	I understand and I could explain to others	I understand and I could explain to others	I understand and I could explain to others	I understand and I could explain to others	I understand and I could explain to others	Some understanding	Some understanding	Some understanding	Some understanding	Some understanding	Some understanding	Strongly agree	Agree	Agree	Neutral	Strongly disagree	Strongly disagree
324	Female	Pécsi Tudományegyetem	Second year	No	No	Yes	No	Never	Yes	Yes	No	Google							Online books	Yes	Yes	Yes	in the 3rd - 4th year	Yes, I only like to read in Hungaria	Average (3)	Advanced (5)	Limited experience (2)	Limited experience (2)	Limited experience (2)	Average (3)	Some understanding	Some understanding	I understand and I could explain to others	I understand and I could explain to others	I understand and I could explain to others	Some understanding	I understand and I could explain to others	Some understanding	I do not understand, but would like to understand	Some understanding	I do not understand, but would like to understand	I understand and I could explain to others	Some understanding	Agree	Strongly agree	Agree	Agree	Neutral	Neutral
325	Male	Pécsi Tudományegyetem	Third year	No	No	Yes	Yes	Monthly or less frequently	Yes	Yes	Yes	Pubmed/Medline							Printed books	No		Yes	in the 3rd - 4th year	Yes, I only like to read in Hungaria	Average (3)	Average (3)	Limited experience (2)	Limited experience (2)	Poor (1)	Average (3)	Some understanding	Some understanding	I understand and I could explain to others	I understand and I could explain to others	Some understanding	I understand and I could explain to others	I understand and I could explain to others	Some understanding	I do not understand, but would like to understand	I do not understand, but would like to understand	I understand and I could explain to others	Some understanding	Some understanding	Agree	Agree	Agree	Agree	Disagree	Disagree
326	Female	Pécsi Tudományegyetem	Fourth year	No	No	No		Monthly or less frequently	Yes	Yes	Yes	Google							Printed books	No		Yes	in the 5th – 6th yea	Yes, I only like to read in Hungaria	Average (3)	Above average (4)	Limited experience (2)	Poor (1)	Average (3)	Limited experience (2)	I understand and I could explain to others	I do not understand, but would like to understand	I understand and I could explain to others	I understand and I could explain to others	Some understanding	I understand and I could explain to others	I understand and I could explain to others	I understand and I could explain to others	I understand and I could explain to others	I do not understand, but would like to understand	Some understanding	I understand and I could explain to others	I do not understand, but would like to understand	Agree	Agree	Agree	Agree	Disagree	Disagree
327	Male	Pécsi Tudományegyetem	First year	No	No	No		Weekly	Yes	Yes	Yes	Pubmed/Medline							Lecture notes	No		Yes	in the 3rd - 4th year	No, I read both English and Hungarian information resources	Above average (4)	Average (3)	Above average (4)	Above average (4)	Average (3)	Above average (4)	Some understanding	I do not understand, but would like to understand	Some understanding	Some understanding	I do not understand, but would like to understand	I understand and I could explain to others	Some understanding	Some understanding	I do not understand, but would like to understand	Some understanding	Some understanding	Some understanding	I do not understand, but would like to understand	Strongly agree	Agree	Strongly agree	Strongly agree	Agree	Neutral
328	Male	Pécsi Tudományegyetem	Third year	No	No	Yes	Yes	Weekly	Yes	Yes	Yes	Pubmed/Medline							Online journals	No		Yes	in the 3rd - 4th year	No, I read both English and Hungarian information resources	Average (3)	Poor (1)	Above average (4)	Average (3)	Above average (4)	Above average (4)	I understand and I could explain to others	Some understanding	I understand and I could explain to others	I understand and I could explain to others	Some understanding	Some understanding	I understand and I could explain to others	Some understanding	Some understanding	I do not understand, but would like to understand	I understand and I could explain to others	I understand and I could explain to others	Some understanding	Strongly agree	Strongly agree	Strongly agree	Strongly agree	Agree	Agree
329	Male	Pécsi Tudományegyetem	Second year	Yes	No	No		Monthly or less frequently	Yes	Yes	No	Google							Printed books	Yes	Yes	Yes	in the 3rd - 4th year	Yes, I only like to read in Hungaria	Average (3)	Above average (4)	Average (3)	Limited experience (2)	Limited experience (2)	Average (3)	Some understanding	I do not understand, but would like to understand	Some understanding	Some understanding	Some understanding	Some understanding	Some understanding	I understand and I could explain to others	I do not understand, but would like to understand	I do not understand, but would like to understand	Some understanding	Some understanding	Some understanding	Agree	Agree	Agree	Agree	Neutral	Agree
330	Female	Pécsi Tudományegyetem	Third year	No	No	No		Monthly or less frequently	Yes	Yes	Yes	Google							Printed books	No		Yes	in the 3rd - 4th year	No, I read both English and Hungarian information resources	Average (3)	Limited experience (2)	Poor (1)	Poor (1)	Poor (1)	Limited experience (2)	I do not understand, but would like to understand	I do not understand, but would like to understand	Some understanding	Some understanding	Some understanding	I do not understand, but would like to understand	Some understanding	Some understanding	I do not understand, but would like to understand	I do not understand, but would like to understand	Some understanding	Some understanding	Some understanding	Agree	Agree	Agree	Agree	Agree	Agree
331	Female	Pécsi Tudományegyetem	Third year	No	No	Yes	Yes	Never	Yes	Yes	Yes	Google							Printed books	No		Yes	in the 3rd - 4th year	Yes, I only like to read in Hungaria	Average (3)	Average (3)	Average (3)	Limited experience (2)	Limited experience (2)	Average (3)	Some understanding	Some understanding	Some understanding	Some understanding	Some understanding	Some understanding	I do not understand, but would like to understand	I do not understand, but would like to understand	I do not understand, but would like to understand	I do not understand, but would like to understand	Some understanding	Some understanding	I do not understand, but would like to understand	Agree	Agree	Agree	Agree	Neutral	Disagree
332	Female	Pécsi Tudományegyetem	First year	No	No	No		Monthly or less frequently	Yes	Yes	Yes	Google							Printed books	No		Yes	in the 3rd - 4th year	Yes, I only like to read in Hungaria	Above average (4)	Average (3)	Poor (1)	Average (3)	Limited experience (2)	Above average (4)	Some understanding	I do not understand, but would like to understand	I understand and I could explain to others	I understand and I could explain to others	I do not understand, but would like to understand	Some understanding	Some understanding	Some understanding	I do not understand, but would like to understand	Some understanding	Some understanding	Some understanding	I do not understand, but would like to understand	Agree	Agree	Neutral	Strongly agree	Disagree	Agree
333	Female	Pécsi Tudományegyetem	Second year	No	Yes	No		Daily	Yes	Yes	No	Pubmed/Medline							Online journals	No		Yes	in the 5th – 6th yea	No, I read both English and Hungarian information resources	Average (3)	Above average (4)	Average (3)	Limited experience (2)	Limited experience (2)	Above average (4)	I understand and I could explain to others	Some understanding	I understand and I could explain to others	I understand and I could explain to others	Some understanding	Some understanding	Some understanding	I understand and I could explain to others	I do not understand, but would like to understand	Some understanding	I understand and I could explain to others	I understand and I could explain to others	I do not understand, but would like to understand	Strongly agree	Agree	Strongly agree	Strongly agree	Agree	Agree
334	Female	Pécsi Tudományegyetem	Fourth year	No	No	No		Never	Yes	Yes	Yes	Google							Printed books	Yes	Yes	No		Yes, I only like to read in Hungaria	Average (3)	Average (3)	Average (3)	Limited experience (2)	Average (3)	Average (3)	I understand and I could explain to others	Some understanding	Some understanding	Some understanding	I understand and I could explain to others	I do not understand, but would like to understand	I understand and I could explain to others	I do not understand, but would like to understand	Some understanding	I do not understand, but would like to understand	I understand and I could explain to others	I understand and I could explain to others	I understand and I could explain to others	Neutral	Neutral	Agree	Agree	Neutral	Disagree
335	Female	Pécsi Tudományegyetem	First year	No	No	No		Monthly or less frequently	Yes	Yes	Yes	Google							Printed books	No		Yes	in the 3rd - 4th year	No, I read both English and Hungarian information resources	Advanced (5)	Advanced (5)	Limited experience (2)	Poor (1)	Average (3)	Advanced (5)	I do not understand, but would like to understand	I do not understand, but would like to understand	I understand and I could explain to others	I understand and I could explain to others	I do not understand, but would like to understand	I understand and I could explain to others	Some understanding	Some understanding	I do not understand, but would like to understand	I do not understand, but would like to understand	I understand and I could explain to others	I understand and I could explain to others	I understand and I could explain to others	Agree	Neutral	Agree	Agree	Agree	Agree
336	Female	Pécsi Tudományegyetem	First year	No	No	Yes	Yes	Daily	Yes	Yes	No	Google							Online journals	No		Yes	in the 5th – 6th yea	Yes, I only like to read in Hungaria	Average (3)	Above average (4)	Above average (4)	Limited experience (2)	Average (3)	Advanced (5)	I understand and I could explain to others	I do not understand, but I think, it wouldn’t be helpful to me to understand	I do not understand, but would like to understand	I do not understand, but I think, it wouldn’t be helpful to me to understand	No idea about this	I understand and I could explain to others	No idea about this	No idea about this	No idea about this	I do not understand, but would like to understand	No idea about this	I do not understand, but would like to understand	I do not understand, but would like to understand	Neutral	Neutral	Neutral	Agree	Neutral	Neutral
337	Female	Pécsi Tudományegyetem	Fifth year	No	No	No		Never	Yes	Yes	No	Wikipedia							Professional guidelines	Yes	Yes	Yes	in the 5th – 6th yea	No, I read both English and Hungarian information resources	Limited experience (2)	Limited experience (2)	Poor (1)	Limited experience (2)	Poor (1)	Average (3)	I understand and I could explain to others	I do not understand, but would like to understand	Some understanding	Some understanding	Some understanding	Some understanding	Some understanding	I do not understand, but would like to understand	Some understanding	Some understanding	I do not understand, but would like to understand	I understand and I could explain to others	I do not understand, but would like to understand	Agree	Agree	Strongly agree	Strongly agree	Neutral	Neutral
338	Male	Pécsi Tudományegyetem	Third year	No	No	No		Monthly or less frequently	Yes	Yes	Yes	Google							Professional guidelines	Yes	No	Yes	in the 3rd - 4th year	No, I read both English and Hungarian information resources	Average (3)	Average (3)	Average (3)	Limited experience (2)	Average (3)	Average (3)	I understand and I could explain to others	Some understanding	I understand and I could explain to others	I understand and I could explain to others	Some understanding	Some understanding	Some understanding	I do not understand, but would like to understand	Some understanding	Some understanding	I understand and I could explain to others	I understand and I could explain to others	Some understanding	Agree	Neutral	Agree	Strongly agree	Strongly agree	Disagree
339	Female	Pécsi Tudományegyetem	Fifth year	No	No	No		Monthly or less frequently	Yes	Yes	No	Medscape							Printed books	Yes	Yes	Yes	in the 5th – 6th yea	No, indeed, I have already read information sources written in a language other than English or Hungarian	Average (3)	Average (3)	Average (3)	Average (3)	Average (3)	Above average (4)	I understand and I could explain to others	I understand and I could explain to others	I understand and I could explain to others	I understand and I could explain to others	Some understanding	Some understanding	I understand and I could explain to others	I understand and I could explain to others	I understand and I could explain to others	Some understanding	I understand and I could explain to others	I understand and I could explain to others	I understand and I could explain to others	Strongly agree	Agree	Agree	Agree	Strongly agree	Neutral
340	Female	Pécsi Tudományegyetem	Second year	No	No	Yes	No	Monthly or less frequently	Yes	Yes	No	Google							Printed books	No		Yes	in the 5th – 6th yea	No, I read both English and Hungarian information resources	Limited experience (2)	Average (3)	Limited experience (2)	Limited experience (2)	Limited experience (2)	Limited experience (2)	I do not understand, but would like to understand	I do not understand, but would like to understand	I understand and I could explain to others	I understand and I could explain to others	Some understanding	Some understanding	I do not understand, but I think, it wouldn’t be helpful to me to understand	Some understanding	I do not understand, but I think, it wouldn’t be helpful to me to understand	I do not understand, but I think, it wouldn’t be helpful to me to understand	I understand and I could explain to others	I understand and I could explain to others	I understand and I could explain to others	Agree	Agree	Agree	Agree	Agree	Neutral
341	Female	Pécsi Tudományegyetem	Second year	No	No	Yes	Yes	Never	Yes	Yes	No	Google							Printed books	No		Yes	in the 5th – 6th yea	Yes, I only like to read in Hungaria	Above average (4)	Average (3)	Poor (1)	Poor (1)	Average (3)	Above average (4)	I do not understand, but would like to understand	I do not understand, but would like to understand	Some understanding	I understand and I could explain to others	Some understanding	I understand and I could explain to others	Some understanding	I do not understand, but would like to understand	I do not understand, but would like to understand	I do not understand, but would like to understand	I do not understand, but would like to understand	I do not understand, but would like to understand	I do not understand, but would like to understand	Agree	Agree	Agree	Agree	Neutral	Agree
342	Female	Pécsi Tudományegyetem	Third year	No	No	No		Never	Yes	Yes	Yes	Pubmed/Medline							Printed books	No		Yes	in the 5th – 6th yea	Yes, I only like to read in Hungaria	Average (3)	Average (3)	Poor (1)	Poor (1)	Limited experience (2)	Limited experience (2)	Some understanding	I understand and I could explain to others	I understand and I could explain to others	I understand and I could explain to others	No idea about this	I understand and I could explain to others	I understand and I could explain to others	I understand and I could explain to others	Some understanding	I do not understand, but would like to understand	I understand and I could explain to others	Some understanding	No idea about this	Neutral	Agree	Neutral	Agree	Neutral	Neutral
343	Female	Pécsi Tudományegyetem	Third year	No	No	No		Monthly or less frequently	Yes	Yes	No	Google Scholar							Printed books	No		Yes	in the 5th – 6th yea	No, I read both English and Hungarian information resources	Limited experience (2)	Limited experience (2)	Poor (1)	Poor (1)	Poor (1)	Average (3)	I do not understand, but would like to understand	I do not understand, but would like to understand	Some understanding	I understand and I could explain to others	I do not understand, but would like to understand	I do not understand, but would like to understand	I do not understand, but would like to understand	I do not understand, but would like to understand	I do not understand, but would like to understand	I do not understand, but would like to understand	Some understanding	Some understanding	I do not understand, but would like to understand	Neutral	Neutral	Agree	Agree	Neutral	Neutral
344	Female	Pécsi Tudományegyetem	First year	No	No	Yes	Yes	Never	Yes	Yes	No	Google							Lecture notes	No		Yes	in the 3rd - 4th year	Yes, I only like to read in Hungaria	Average (3)	Advanced (5)	Limited experience (2)	Poor (1)	Limited experience (2)	Poor (1)	I do not understand, but would like to understand	I do not understand, but would like to understand	I do not understand, but would like to understand	I do not understand, but would like to understand	I do not understand, but I think, it wouldn’t be helpful to me to understand	I understand and I could explain to others	Some understanding	Some understanding	I do not understand, but would like to understand	Some understanding	Some understanding	I do not understand, but would like to understand	I do not understand, but would like to understand	Neutral	Agree	Agree	Strongly agree	Disagree	Disagree
345	Male	Pécsi Tudományegyetem	First year	No	No	Yes	Yes	Monthly or less frequently	Yes	Yes	No	Google							Printed books	No		Yes	in the 3rd - 4th year	Yes, I only like to read in Hungaria	Average (3)	Average (3)	Average (3)	Average (3)	Average (3)	Above average (4)	I do not understand, but would like to understand	I do not understand, but would like to understand	I do not understand, but would like to understand	I do not understand, but would like to understand	I do not understand, but would like to understand	Some understanding	I do not understand, but would like to understand	I do not understand, but would like to understand	I do not understand, but would like to understand	I do not understand, but would like to understand	I do not understand, but would like to understand	I do not understand, but would like to understand	I do not understand, but would like to understand	Agree	Agree	Agree	Agree	Agree	Agree
346	Male	Pécsi Tudományegyetem	Second year	No	No	No		Monthly or less frequently	Yes	Yes	Yes	Google							Printed books	No		Yes	in the 5th – 6th yea	Yes, I only like to read in Hungaria	Average (3)	Average (3)	Average (3)	Limited experience (2)	Average (3)	Above average (4)	I understand and I could explain to others	No idea about this	I do not understand, but I think, it wouldn’t be helpful to me to understand	I do not understand, but I think, it wouldn’t be helpful to me to understand	I understand and I could explain to others	I understand and I could explain to others	I understand and I could explain to others	I understand and I could explain to others	I understand and I could explain to others	I understand and I could explain to others	No idea about this	No idea about this	I do not understand, but I think, it wouldn’t be helpful to me to understand	Agree	Neutral	Agree	Neutral	Neutral	Agree
347	Female	Pécsi Tudományegyetem	First year	No	No	No		Never	Yes	Yes	Yes	Google							Printed books	No		Yes	in the 5th – 6th yea	Yes, I only like to read in Hungaria	Advanced (5)	Average (3)	Above average (4)	Haladó (5)	Average (3)	Above average (4)	I do not understand, but would like to understand	I do not understand, but would like to understand	I understand and I could explain to others	I understand and I could explain to others	I understand and I could explain to others	I understand and I could explain to others	I understand and I could explain to others	I do not understand, but would like to understand	I do not understand, but would like to understand	I do not understand, but would like to understand	Some understanding	Some understanding	I do not understand, but would like to understand	Agree	Agree	Agree	Agree	Agree	Agree
348	Male	Pécsi Tudományegyetem	Third year	No	No	Yes	Yes	Monthly or less frequently	Yes	Yes	Yes	Google							Printed books	No		Yes	in the 3rd - 4th year	No, indeed, I have already read information sources written in a language other than English or Hungarian	Above average (4)	Advanced (5)	Poor (1)	Poor (1)	Above average (4)	Above average (4)	I understand and I could explain to others	I do not understand, but would like to understand	Some understanding	Some understanding	Some understanding	Some understanding	Some understanding	I do not understand, but I think, it wouldn’t be helpful to me to understand	I do not understand, but I think, it wouldn’t be helpful to me to understand	I do not understand, but I think, it wouldn’t be helpful to me to understand	I understand and I could explain to others	Some understanding	I do not understand, but would like to understand	Agree	Agree	Strongly agree	Strongly agree	Neutral	Disagree
349	Male	Pécsi Tudományegyetem	Second year	Yes	No	Yes	Yes	Weekly	Yes	Yes	Yes	Wikipedia							Printed books	No		Yes	in the 3rd - 4th year	No, I read both English and Hungarian information resources	Above average (4)	Advanced (5)	Above average (4)	Limited experience (2)	Poor (1)	Above average (4)	I understand and I could explain to others	I understand and I could explain to others	I understand and I could explain to others	I understand and I could explain to others	I understand and I could explain to others	I understand and I could explain to others	I understand and I could explain to others	I do not understand, but I think, it wouldn’t be helpful to me to understand	I do not understand, but I think, it wouldn’t be helpful to me to understand	I do not understand, but I think, it wouldn’t be helpful to me to understand	I do not understand, but would like to understand	I do not understand, but would like to understand	I do not understand, but would like to understand	Agree	Disagree	Agree	Agree	Agree	Neutral
350	Female	Pécsi Tudományegyetem	Third year	No	Yes	No		Monthly or less frequently	Yes	Yes	Yes	Google							Online journals	Yes	Yes	Yes	in the 3rd - 4th year	No, indeed, I have already read information sources written in a language other than English or Hungarian	Advanced (5)	Advanced (5)	Average (3)	Average (3)	Above average (4)	Advanced (5)	I understand and I could explain to others	I do not understand, but would like to understand	I understand and I could explain to others	I understand and I could explain to others	I understand and I could explain to others	I understand and I could explain to others	I understand and I could explain to others	I understand and I could explain to others	I understand and I could explain to others	I do not understand, but would like to understand	I understand and I could explain to others	I understand and I could explain to others	I understand and I could explain to others	Strongly agree	Strongly agree	Strongly agree	Strongly agree	Disagree	Disagree
351	Male	Pécsi Tudományegyetem	Second year	No	No	Yes	No	Monthly or less frequently	Yes	Yes	No	Google							Lecture notes	No		Yes	in the 3rd - 4th year	No, indeed, I have already read information sources written in a language other than English or Hungarian	Limited experience (2)	Average (3)	Poor (1)	Poor (1)	Limited experience (2)	Limited experience (2)	I do not understand, but would like to understand	I do not understand, but I think, it wouldn’t be helpful to me to understand	Some understanding	I understand and I could explain to others	Some understanding	I understand and I could explain to others	Some understanding	I understand and I could explain to others	I do not understand, but would like to understand	I do not understand, but would like to understand	I understand and I could explain to others	I understand and I could explain to others	Some understanding	Agree	Neutral	Agree	Agree	Strongly agree	Disagree
352	Female	Pécsi Tudományegyetem	Third year	Yes	Yes	No		Monthly or less frequently	Yes	Yes	Yes	Pubmed/Medline							Online journals	Yes	Yes	Yes	in the 3rd - 4th year	No, I read both English and Hungarian information resources	Average (3)	Average (3)	Average (3)	Limited experience (2)	Average (3)	Above average (4)	Some understanding	Some understanding	I understand and I could explain to others	I understand and I could explain to others	Some understanding	I understand and I could explain to others	I understand and I could explain to others	Some understanding	I understand and I could explain to others	I do not understand, but would like to understand	I understand and I could explain to others	I understand and I could explain to others	I understand and I could explain to others	Agree	Neutral	Agree	Neutral	Agree	Neutral
353	Female	Pécsi Tudományegyetem	First year	No	No	No		Monthly or less frequently	Yes	Yes	Yes	Google							Opinion of health professionals	No		Yes	in the 3rd - 4th year	No, I read both English and Hungarian information resources	Average (3)	Above average (4)	Average (3)	Limited experience (2)	Average (3)	Average (3)	Some understanding	Some understanding	Some understanding	Some understanding	I do not understand, but would like to understand	I understand and I could explain to others	I understand and I could explain to others	I understand and I could explain to others	I do not understand, but would like to understand	Some understanding	I understand and I could explain to others	Some understanding	Some understanding	Agree	Agree	Agree	Agree	Agree	Agree
354	Male	Pécsi Tudományegyetem	Fifth year	No	No	Yes	Yes	Never	Yes	Yes	No	Pubmed/Medline							Opinion of health professionals	No		Yes	in the 3rd - 4th year	No, I read both English and Hungarian information resources	Limited experience (2)	Average (3)	Above average (4)	Limited experience (2)	Average (3)	Average (3)	I understand and I could explain to others	I do not understand, but would like to understand	I understand and I could explain to others	I understand and I could explain to others	Some understanding	I do not understand, but would like to understand	Some understanding	Some understanding	Some understanding	I do not understand, but would like to understand	I understand and I could explain to others	I understand and I could explain to others	Some understanding	Strongly agree	Agree	Agree	Agree	Disagree	Disagree
355	Female	Pécsi Tudományegyetem	Third year	No	No	No		Never	Yes	Yes	Yes	Google							Electronic media	No		Yes	in the 3rd - 4th year	No, I read both English and Hungarian information resources	Limited experience (2)	Poor (1)	Poor (1)	Poor (1)	Poor (1)	Limited experience (2)	Some understanding	I do not understand, but would like to understand	I understand and I could explain to others	Some understanding	Some understanding	I do not understand, but would like to understand	I do not understand, but would like to understand	Some understanding	I do not understand, but would like to understand	I do not understand, but would like to understand	Some understanding	I do not understand, but would like to understand	I do not understand, but would like to understand	Neutral	Agree	Agree	Agree	Neutral	Disagree
356	Female	Szegedi Tudományegetem	Third year	Yes	No	Yes	Yes	Monthly or less frequently	Yes	Yes	Yes	Wikipedia							Printed books	No		Yes	in the 5th – 6th yea	No, indeed, I have already read information sources written in a language other than English or Hungarian	Above average (4)	Above average (4)	Average (3)	Haladó (5)	Above average (4)	Advanced (5)	I do not understand, but would like to understand	I do not understand, but would like to understand	I understand and I could explain to others	I understand and I could explain to others	I do not understand, but would like to understand	Some understanding	Some understanding	Some understanding	I understand and I could explain to others	I understand and I could explain to others	I understand and I could explain to others	I understand and I could explain to others	I understand and I could explain to others	Agree	Agree	Agree	Agree	Agree	Neutral
357	Female	Pécsi Tudományegyetem	First year	No	No	No		Monthly or less frequently	Yes	Yes	No	Wikipedia							Opinion of health professionals	No		Yes	in the 5th – 6th yea	Yes, I only like to read in Hungaria	Limited experience (2)	Above average (4)	Poor (1)	Poor (1)	Average (3)	Average (3)	Some understanding	I do not understand, but would like to understand	I understand and I could explain to others	I do not understand, but would like to understand	I do not understand, but would like to understand	Some understanding	I do not understand, but would like to understand	I do not understand, but would like to understand	I do not understand, but would like to understand	I do not understand, but would like to understand	I do not understand, but would like to understand	I do not understand, but would like to understand	I do not understand, but would like to understand	Neutral	Neutral	Neutral	Agree	Neutral	Neutral
358	Male	Pécsi Tudományegyetem	Second year	Yes	No	No		Never	Yes	Yes	Yes	Google							Lecture notes	Yes	Yes	Yes	in the 3rd - 4th year	Yes, I only like to read in Hungaria	Limited experience (2)	Poor (1)	Poor (1)	Poor (1)	Poor (1)	Limited experience (2)	I do not understand, but would like to understand	I do not understand, but would like to understand	I understand and I could explain to others	I understand and I could explain to others	I understand and I could explain to others	I understand and I could explain to others	I understand and I could explain to others	I understand and I could explain to others	Some understanding	I do not understand, but would like to understand	I understand and I could explain to others	I understand and I could explain to others	I understand and I could explain to others	Agree	Agree	Strongly agree	Strongly agree	Disagree	Disagree
359	Female	Pécsi Tudományegyetem	Second year	No	No	Yes	Yes	Monthly or less frequently	Yes	Yes	Yes	Google							Printed books	Yes	Yes	Yes	in the 3rd - 4th year	No, indeed, I have already read information sources written in a language other than English or Hungarian	Above average (4)	Above average (4)	Limited experience (2)	Poor (1)	Limited experience (2)	Above average (4)	I understand and I could explain to others	I do not understand, but would like to understand	I do not understand, but would like to understand	I understand and I could explain to others	I understand and I could explain to others	I understand and I could explain to others	I understand and I could explain to others	Some understanding	I do not understand, but would like to understand	I do not understand, but would like to understand	I understand and I could explain to others	I understand and I could explain to others	Some understanding	Agree	Agree	Agree	Agree	Neutral	Agree
360	Female	Pécsi Tudományegyetem	First year	No	No	No		Weekly	Yes	Yes	No	Medscape							Printed books	No		Yes	in the 5th – 6th yea	Yes, I only like to read in Hungaria	Average (3)	Above average (4)	Limited experience (2)	Poor (1)	Poor (1)	Average (3)	I do not understand, but would like to understand	I do not understand, but would like to understand	I understand and I could explain to others	I understand and I could explain to others	I do not understand, but would like to understand	I understand and I could explain to others	Some understanding	I do not understand, but would like to understand	I do not understand, but would like to understand	I do not understand, but would like to understand	Some understanding	Some understanding	Some understanding	Neutral	Agree	Agree	Neutral	Agree	Agree
361	Male	Pécsi Tudományegyetem	Third year	No	No	Yes	Yes	Monthly or less frequently	Yes	Yes	No	Pubmed/Medline							Printed books	No		Yes	in the 5th – 6th yea	No, I read both English and Hungarian information resources	Above average (4)	Above average (4)	Limited experience (2)	Poor (1)	Limited experience (2)	Average (3)	Some understanding	I do not understand, but would like to understand	I understand and I could explain to others	I understand and I could explain to others	I do not understand, but would like to understand	I do not understand, but would like to understand	Some understanding	I do not understand, but would like to understand	I do not understand, but would like to understand	I do not understand, but would like to understand	Some understanding	I understand and I could explain to others	Some understanding	Agree	Agree	Agree	Agree	Agree	Agree
362	Female	Pécsi Tudományegyetem	Third year	Yes	No	No		Weekly	Yes	Yes	No	Pubmed/Medline							Opinion of health professionals	Yes	Yes	Yes	in the 3rd - 4th year	No, I read both English and Hungarian information resources	Average (3)	Above average (4)	Average (3)	Limited experience (2)	Limited experience (2)	Above average (4)	Some understanding	I do not understand, but would like to understand	Some understanding	Some understanding	Some understanding	Some understanding	Some understanding	I do not understand, but would like to understand	I understand and I could explain to others	Some understanding	Some understanding	Some understanding	Some understanding	Disagree	Neutral	Disagree	Strongly disagree	Strongly disagree	Strongly disagree
363	Female	Pécsi Tudományegyetem	Fourth year	No	Yes	No		Never	Yes	Yes	Yes	Google							Printed books	No		Yes	in the 3rd - 4th year	No, I read both English and Hungarian information resources	Poor (1)	Poor (1)	Poor (1)	Poor (1)	Poor (1)	Poor (1)	Some understanding	I do not understand, but would like to understand	I understand and I could explain to others	I understand and I could explain to others	I do not understand, but would like to understand	I do not understand, but would like to understand	Some understanding	I do not understand, but would like to understand	I understand and I could explain to others	I do not understand, but would like to understand	Some understanding	I understand and I could explain to others	Some understanding	Agree	Agree	Agree	Agree	Disagree	Disagree
364	Female	Pécsi Tudományegyetem	Second year	No	No	No		Monthly or less frequently	Yes	Yes	No	Google							Online journals	No		Yes	in the 3rd - 4th year	No, I read both English and Hungarian information resources	Above average (4)	Advanced (5)	Average (3)	Limited experience (2)	Average (3)	Above average (4)	Some understanding	I do not understand, but would like to understand	I understand and I could explain to others	I understand and I could explain to others	I understand and I could explain to others	I understand and I could explain to others	I understand and I could explain to others	I understand and I could explain to others	I do not understand, but would like to understand	Some understanding	I understand and I could explain to others	I understand and I could explain to others	I understand and I could explain to others	Strongly agree	Strongly agree	Strongly agree	Strongly agree	Strongly agree	Agree
365	Female	Pécsi Tudományegyetem	Fourth year	No	Yes	No		Monthly or less frequently	Yes	Yes	No	Google							Printed books	Yes	Yes	Yes	in the 5th – 6th yea	No, I read both English and Hungarian information resources	Average (3)	Average (3)	Poor (1)	Poor (1)	Limited experience (2)	Average (3)	Some understanding	I do not understand, but would like to understand	I understand and I could explain to others	Some understanding	Some understanding	I do not understand, but would like to understand	Some understanding	Some understanding	I do not understand, but would like to understand	I do not understand, but would like to understand	I understand and I could explain to others	I understand and I could explain to others	Some understanding	Agree	Agree	Agree	Strongly agree	Agree	Neutral
366	Male	Pécsi Tudományegyetem	Third year	No	No	No		Monthly or less frequently	Yes	Yes	No	Google							Printed books	Yes	Yes	Yes	in the 5th – 6th yea	Yes, I only like to read in Hungaria	Average (3)	Limited experience (2)	Limited experience (2)	Limited experience (2)	Average (3)	Average (3)	Some understanding	I do not understand, but would like to understand	I understand and I could explain to others	I understand and I could explain to others	Some understanding	Some understanding	Some understanding	Some understanding	Some understanding	I do not understand, but would like to understand	Some understanding	Some understanding	I do not understand, but would like to understand	Strongly agree	Strongly agree	Agree	Agree	Strongly agree	Agree
367	Female	Pécsi Tudományegyetem	Fourth year	Yes	Yes	No		Monthly or less frequently	Yes	Yes	No	Pubmed/Medline							Professional guidelines	No		No		No, indeed, I have already read information sources written in a language other than English or Hungarian	Average (3)	Above average (4)	Average (3)	Average (3)	Above average (4)	Average (3)	Some understanding	Some understanding	I understand and I could explain to others	I understand and I could explain to others	I understand and I could explain to others	Some understanding	I understand and I could explain to others	I do not understand, but would like to understand	I do not understand, but would like to understand	I do not understand, but would like to understand	I understand and I could explain to others	I understand and I could explain to others	Some understanding	Agree	Agree	Agree	Agree	Agree	Agree
368	Male	Pécsi Tudományegyetem	Fourth year	No	Yes	No		Daily	Yes	Yes	Yes	Google							Professional guidelines	No		Yes	in the 5th – 6th yea	Yes, I only like to read in Hungaria	Above average (4)	Advanced (5)	Average (3)	Limited experience (2)	Average (3)	Advanced (5)	I understand and I could explain to others	I do not understand, but would like to understand	I understand and I could explain to others	I understand and I could explain to others	I understand and I could explain to others	I understand and I could explain to others	Some understanding	I do not understand, but would like to understand	I understand and I could explain to others	I do not understand, but would like to understand	I understand and I could explain to others	I understand and I could explain to others	I do not understand, but would like to understand	Strongly agree	Strongly agree	Strongly agree	Strongly agree	Neutral	Strongly disagree
369	Female	Pécsi Tudományegyetem	Third year	No	No	No		Monthly or less frequently	Yes	Yes	Yes	Google							Printed books	No		Yes	in the 5th – 6th yea	No, I read both English and Hungarian information resources	Limited experience (2)	Limited experience (2)	Limited experience (2)	Poor (1)	Limited experience (2)	Average (3)	Some understanding	I do not understand, but would like to understand	I understand and I could explain to others	I understand and I could explain to others	Some understanding	Some understanding	Some understanding	Some understanding	I do not understand, but would like to understand	Some understanding	I understand and I could explain to others	Some understanding	Some understanding	Agree	Agree	Agree	Agree	Disagree	Disagree
370	Male	Pécsi Tudományegyetem	Fourth year	No	Yes	No		Monthly or less frequently	Yes	Yes	Yes	Pubmed/Medline							Printed books	No		Yes	in the 3rd - 4th year	No, indeed, I have already read information sources written in a language other than English or Hungarian	Average (3)	Advanced (5)	Above average (4)	Limited experience (2)	Above average (4)	Advanced (5)	No idea about this	Some understanding	I understand and I could explain to others	I understand and I could explain to others	I understand and I could explain to others	I understand and I could explain to others	I understand and I could explain to others	I understand and I could explain to others	I understand and I could explain to others	I understand and I could explain to others	I understand and I could explain to others	I understand and I could explain to others	I understand and I could explain to others	Strongly agree	Strongly agree	Agree	Agree	Strongly disagree	Disagree
371	Female	Pécsi Tudományegyetem	Fourth year	Yes	No	No		Weekly	Yes	Yes	Yes	Pubmed/Medline							Printed books	No		Yes	in the 3rd - 4th year	No, I read both English and Hungarian information resources	Average (3)	Average (3)	Poor (1)	Poor (1)	Poor (1)	Poor (1)	I understand and I could explain to others	I understand and I could explain to others	I understand and I could explain to others	I understand and I could explain to others	I understand and I could explain to others	I understand and I could explain to others	I understand and I could explain to others	I understand and I could explain to others	I understand and I could explain to others	I understand and I could explain to others	I understand and I could explain to others	I understand and I could explain to others	I understand and I could explain to others	Disagree	Neutral	Neutral	Neutral	Disagree	Neutral
372	Male	Pécsi Tudományegyetem	Fourth year	No	No	No		Monthly or less frequently	Yes	Yes	Yes	Wikipedia							Printed books	No		Yes	in the 5th – 6th yea	Yes, I only like to read in Hungaria	Average (3)	Above average (4)	Limited experience (2)	Poor (1)	Limited experience (2)	Above average (4)	I understand and I could explain to others	Some understanding	Some understanding	Some understanding	Some understanding	I understand and I could explain to others	I understand and I could explain to others	I do not understand, but I think, it wouldn’t be helpful to me to understand	I do not understand, but would like to understand	I do not understand, but would like to understand	I understand and I could explain to others	I understand and I could explain to others	I do not understand, but would like to understand	Agree	Agree	Agree	Agree	Agree	Agree
373	Female	Pécsi Tudományegyetem	Second year	No	No	No		Never	Yes	Yes	Yes	Google							Printed books	No		Yes	in the 3rd - 4th year	Yes, I only like to read in Hungaria	Limited experience (2)	Average (3)	Average (3)	Poor (1)	Poor (1)	Limited experience (2)	Some understanding	I do not understand, but would like to understand	I understand and I could explain to others	I understand and I could explain to others	I do not understand, but would like to understand	I do not understand, but would like to understand	Some understanding	I do not understand, but would like to understand	I do not understand, but would like to understand	I do not understand, but would like to understand	I understand and I could explain to others	I understand and I could explain to others	I do not understand, but would like to understand	Strongly agree	Strongly agree	Strongly agree	Strongly agree	Agree	Neutral
374	Male	Pécsi Tudományegyetem	First year	No	No	No		Never	Yes	Yes	No	Wikipedia							Lecture notes	No		Yes	in the 5th – 6th yea	Yes, I only like to read in Hungaria	Average (3)	Average (3)	Average (3)	Average (3)	Average (3)	Average (3)	No idea about this	No idea about this	No idea about this	No idea about this	No idea about this	Some understanding	I do not understand, but would like to understand	I understand and I could explain to others	No idea about this	No idea about this	I do not understand, but would like to understand	No idea about this	No idea about this	Agree	Agree	Agree	Agree	Neutral	Neutral
375	Female	Pécsi Tudományegyetem	Third year	No	No	No		Monthly or less frequently	Yes	Yes	Yes	Pubmed/Medline							Online journals	Yes	Yes	Yes	in the 5th – 6th yea	No, I read both English and Hungarian information resources	Average (3)	Above average (4)	Average (3)	Limited experience (2)	Average (3)	Advanced (5)	I understand and I could explain to others	Some understanding	I understand and I could explain to others	I understand and I could explain to others	Some understanding	I understand and I could explain to others	I understand and I could explain to others	I understand and I could explain to others	I understand and I could explain to others	I understand and I could explain to others	I understand and I could explain to others	I understand and I could explain to others	Some understanding	Strongly agree	Agree	Agree	Strongly agree	Disagree	Disagree
376	Female	Pécsi Tudományegyetem	Second year	Yes	No	No		Monthly or less frequently	Yes	Yes	Yes	Google							Opinion of health professionals	No		Yes	in the 3rd - 4th year	Yes, I only like to read in Hungaria	Limited experience (2)	Average (3)	Poor (1)	Poor (1)	Poor (1)	Limited experience (2)	I do not understand, but would like to understand	I do not understand, but would like to understand	I understand and I could explain to others	I understand and I could explain to others	I understand and I could explain to others	I understand and I could explain to others	I understand and I could explain to others	Some understanding	I do not understand, but would like to understand	Some understanding	Some understanding	I understand and I could explain to others	I understand and I could explain to others	Strongly agree	Strongly agree	Strongly agree	Strongly agree	Strongly agree	Strongly agree
377	Male	Pécsi Tudományegyetem	Third year	Yes	Yes	No		Weekly	Yes	Yes	No	Pubmed/Medline							Printed books	Yes	Yes	Yes	in the 5th – 6th yea	No, I read both English and Hungarian information resources	Above average (4)	Above average (4)	Average (3)	Limited experience (2)	Average (3)	Average (3)	Some understanding	I do not understand, but would like to understand	I do not understand, but would like to understand	Some understanding	Some understanding	I do not understand, but would like to understand	Some understanding	Some understanding	Some understanding	I do not understand, but would like to understand	Some understanding	Some understanding	Some understanding	Strongly agree	Strongly agree	Agree	Agree	Disagree	Disagree
378	Male	Pécsi Tudományegyetem	Sixth year	No	Yes	No		Monthly or less frequently	Yes	Yes	No	Wikipedia							Opinion of health professionals	Yes	No	No		No, I read both English and Hungarian information resources	Average (3)	Poor (1)	Average (3)	Above average (4)	Above average (4)	Average (3)	I understand and I could explain to others	I do not understand, but I think, it wouldn’t be helpful to me to understand	Some understanding	Some understanding	Some understanding	Some understanding	Some understanding	Some understanding	Some understanding	I do not understand, but I think, it wouldn’t be helpful to me to understand	Some understanding	I understand and I could explain to others	Some understanding	Agree	Egyáltalán Disagree	Neutral	Agree	Disagree	Strongly disagree
379	Female	Pécsi Tudományegyetem	Second year	Yes	No	Yes	Yes	Monthly or less frequently	Yes	Yes	No	Google							Printed books	No		Yes	in the 5th – 6th yea	Yes, I only like to read in Hungaria	Limited experience (2)	Above average (4)	Limited experience (2)	Poor (1)	Limited experience (2)	Above average (4)	Some understanding	Some understanding	I understand and I could explain to others	I understand and I could explain to others	I do not understand, but would like to understand	Some understanding	Some understanding	Some understanding	I do not understand, but I think, it wouldn’t be helpful to me to understand	I do not understand, but I think, it wouldn’t be helpful to me to understand	Some understanding	Some understanding	Some understanding	Neutral	Neutral	Disagree	Agree	Neutral	Neutral
380	Male	Pécsi Tudományegyetem	Fourth year	No	No	No		Never	Yes	Yes	Yes	Pubmed/Medline							Printed books	Yes	Yes	Yes	in the 3rd - 4th year	Yes, I only like to read in Hungaria	Limited experience (2)	Limited experience (2)	Limited experience (2)	Poor (1)	Poor (1)	Poor (1)	Some understanding	I do not understand, but would like to understand	Some understanding	Some understanding	I do not understand, but would like to understand	I do not understand, but would like to understand	I do not understand, but would like to understand	I do not understand, but would like to understand	I do not understand, but would like to understand	I do not understand, but would like to understand	I do not understand, but would like to understand	I do not understand, but would like to understand	I do not understand, but would like to understand	Strongly agree	Strongly agree	Strongly agree	Strongly agree	Strongly agree	Strongly agree
381	Male	Pécsi Tudományegyetem	Second year	No	No	No		Monthly or less frequently	Yes	Yes	No	Pubmed/Medline							Opinion of health professionals	No		Yes	in the 5th – 6th yea	No, I read both English and Hungarian information resources	Average (3)	Above average (4)	Average (3)	Limited experience (2)	Average (3)	Above average (4)	Some understanding	I do not understand, but would like to understand	I understand and I could explain to others	I understand and I could explain to others	I understand and I could explain to others	I understand and I could explain to others	Some understanding	Some understanding	I do not understand, but would like to understand	No idea about this	I understand and I could explain to others	I understand and I could explain to others	I do not understand, but would like to understand	Agree	Agree	Neutral	Agree	Neutral	Disagree
382	Male	Pécsi Tudományegyetem	First year	No	No	No		Weekly	Yes	Yes	Yes	Google							Printed books	No		Yes	in the 3rd - 4th year	No, I read both English and Hungarian information resources	Limited experience (2)	Advanced (5)	Poor (1)	Poor (1)	Limited experience (2)	Limited experience (2)	I do not understand, but would like to understand	I do not understand, but would like to understand	I understand and I could explain to others	I understand and I could explain to others	I do not understand, but would like to understand	I understand and I could explain to others	I understand and I could explain to others	I understand and I could explain to others	I do not understand, but would like to understand	I do not understand, but would like to understand	Some understanding	Some understanding	I understand and I could explain to others	Neutral	Neutral	Neutral	Agree	Neutral	Neutral
383	Female	Pécsi Tudományegyetem	First year	No	No	No		Monthly or less frequently	Yes	Yes	Yes	Google							Printed journals	No		Yes	in the 1st - 2nd year	Yes, I only like to read in Hungaria	Limited experience (2)	Poor (1)	Limited experience (2)	Poor (1)	Limited experience (2)	Average (3)	Some understanding	I do not understand, but would like to understand	I understand and I could explain to others	Some understanding	I do not understand, but would like to understand	I do not understand, but would like to understand	Some understanding	Some understanding	I do not understand, but would like to understand	I do not understand, but would like to understand	I do not understand, but would like to understand	Some understanding	I do not understand, but would like to understand	Neutral	Neutral	Neutral	Neutral	Neutral	Neutral
384	Female	Pécsi Tudományegyetem	First year	No	No	Yes	Yes	Monthly or less frequently	Yes	Yes	No		Google		Wikipedia				Printed books	No		Yes	in the 3rd - 4th year	No, I read both English and Hungarian information resources	Limited experience (2)	Limited experience (2)	Poor (1)	Poor (1)	Poor (1)	Average (3)	Some understanding	I do not understand, but would like to understand	Some understanding	Some understanding	I do not understand, but would like to understand	I do not understand, but would like to understand	I do not understand, but would like to understand	Some understanding	I do not understand, but would like to understand	I do not understand, but would like to understand	Some understanding	Some understanding	I do not understand, but would like to understand	Neutral	Agree	Neutral	Neutral	Neutral	Disagree
385	Female	Pécsi Tudományegyetem	Third year	No	No	No		Weekly	Yes	Yes	No		Google		Wikipedia	Pubmed/Medline			Printed books	Yes	Yes	Yes	in the 5th – 6th yea	No, I read both English and Hungarian information resources	Above average (4)	Advanced (5)	Limited experience (2)	Poor (1)	Average (3)	Average (3)	I understand and I could explain to others	I do not understand, but would like to understand	Some understanding	Some understanding	I do not understand, but would like to understand	Some understanding	Some understanding	Some understanding	Some understanding	Some understanding	I understand and I could explain to others	Some understanding	I do not understand, but would like to understand	Strongly agree	Agree	Agree	Agree	Agree	Agree
386	Male	Pécsi Tudományegyetem	Fourth year	No	No	No		Never	Yes	Yes	Yes		Google		Wikipedia	Pubmed/Medline			Opinion of health professionals	Yes	Yes	Yes	in the 5th – 6th yea	No, I read both English and Hungarian information resources	Average (3)	Limited experience (2)	Poor (1)	Poor (1)	Poor (1)	Above average (4)	I understand and I could explain to others	I do not understand, but would like to understand	I understand and I could explain to others	I understand and I could explain to others	I understand and I could explain to others	I understand and I could explain to others	I understand and I could explain to others	I understand and I could explain to others	I understand and I could explain to others	Some understanding	I understand and I could explain to others	I understand and I could explain to others	Some understanding	Agree	Agree	Agree	Agree	Neutral	Strongly disagree
387	Female	Pécsi Tudományegyetem	First year	No	No	Yes	Yes	Monthly or less frequently	Yes	Yes	Yes		Google		Wikipedia				Printed books	No		Yes	in the 3rd - 4th year	No, I read both English and Hungarian information resources	Above average (4)	Above average (4)	Limited experience (2)	Poor (1)	Poor (1)	Average (3)	I do not understand, but would like to understand	I do not understand, but would like to understand	I understand and I could explain to others	I understand and I could explain to others	I do not understand, but would like to understand	I understand and I could explain to others	I understand and I could explain to others	Some understanding	I do not understand, but would like to understand	I understand and I could explain to others	Some understanding	Some understanding	Some understanding	Neutral	Neutral	Neutral	Neutral	Neutral	Neutral
388	Female	Szegedi Tudományegetem	Fifth year	Yes	No	Yes	Yes	Monthly or less frequently	Yes	Yes	Yes		Google			Pubmed/Medline			Printed books	No		Yes	in the 3rd - 4th year	Yes, I only like to read in Hungaria	Average (3)	Above average (4)	Limited experience (2)	Average (3)	Above average (4)	Advanced (5)	Some understanding	Some understanding	I understand and I could explain to others	I understand and I could explain to others	I understand and I could explain to others	I do not understand, but would like to understand	I understand and I could explain to others	I understand and I could explain to others	I understand and I could explain to others	I do not understand, but would like to understand	I understand and I could explain to others	I understand and I could explain to others	Some understanding	Agree	Agree	Agree	Strongly agree	Neutral	Disagree
389	Female	Szegedi Tudományegetem	Fifth year	No	No	No		Monthly or less frequently	Yes	Yes	Yes		Google			Pubmed/Medline	Medscape		Lecture notes	Yes	Yes	Yes	in the 5th – 6th yea	Yes, I only like to read in Hungaria	Limited experience (2)	Limited experience (2)	Limited experience (2)	Poor (1)	Poor (1)	Limited experience (2)	Some understanding	I do not understand, but would like to understand	I understand and I could explain to others	I understand and I could explain to others	I understand and I could explain to others	I understand and I could explain to others	I understand and I could explain to others	I understand and I could explain to others	I do not understand, but would like to understand	I understand and I could explain to others	I understand and I could explain to others	I understand and I could explain to others	I understand and I could explain to others	Strongly agree	Strongly agree	Strongly agree	Strongly agree	Agree	Neutral
390	Female	Szegedi Tudományegetem	Fourth year	No	Yes	No		Weekly	Yes	Yes	Yes		Google		Wikipedia	Pubmed/Medline			Professional guidelines	Yes	Yes	Yes	in the 1st - 2nd year	No, I read both English and Hungarian information resources	Above average (4)	Above average (4)	Average (3)	Average (3)	Average (3)	Average (3)	I understand and I could explain to others	I do not understand, but would like to understand	I understand and I could explain to others	I understand and I could explain to others	I understand and I could explain to others	I do not understand, but would like to understand	I understand and I could explain to others	I understand and I could explain to others	I understand and I could explain to others	I do not understand, but would like to understand	I understand and I could explain to others	I understand and I could explain to others	I understand and I could explain to others	Strongly agree	Strongly agree	Strongly agree	Strongly agree	Strongly agree	Strongly agree
391	Female	Szegedi Tudományegetem	Second year	No	No	Yes	Yes	Monthly or less frequently	Yes	Yes	Yes		Google		Wikipedia	Pubmed/Medline			Printed books	No		Yes	in the 5th – 6th yea	No, I read both English and Hungarian information resources	Average (3)	Above average (4)	Average (3)	Limited experience (2)	Average (3)	Average (3)	Some understanding	I do not understand, but would like to understand	I understand and I could explain to others	Some understanding	I do not understand, but would like to understand	I do not understand, but would like to understand	Some understanding	Some understanding	I do not understand, but would like to understand	Some understanding	Some understanding	Some understanding	I do not understand, but would like to understand	Agree	Agree	Agree	Agree	Neutral	Neutral
392	Female	Szegedi Tudományegetem	Fourth year	No	No	No		Monthly or less frequently	Yes	Yes	Yes		Google		Wikipedia	Pubmed/Medline			Online books	Yes	Yes	Yes	in the 5th – 6th yea	No, indeed, I have already read information sources written in a language other than English or Hungarian	Average (3)	Limited experience (2)	Limited experience (2)	Poor (1)	Average (3)	Average (3)	I understand and I could explain to others	I do not understand, but I think, it wouldn’t be helpful to me to understand	I understand and I could explain to others	I understand and I could explain to others	I understand and I could explain to others	I do not understand, but would like to understand	I understand and I could explain to others	Some understanding	I understand and I could explain to others	Some understanding	I understand and I could explain to others	Some understanding	Some understanding	Agree	Agree	Agree	Agree	Disagree	Disagree
393	Female	Szegedi Tudományegetem	Second year	No	No	No		Monthly or less frequently	Yes	Yes	Yes		Google		Wikipedia	Pubmed/Medline			Lecture notes	No		Yes	in the 3rd - 4th year	No, I read both English and Hungarian information resources	Limited experience (2)	Average (3)	Average (3)	Poor (1)	Limited experience (2)	Average (3)	Some understanding	I do not understand, but would like to understand	I understand and I could explain to others	I understand and I could explain to others	I do not understand, but would like to understand	I understand and I could explain to others	I understand and I could explain to others	I do not understand, but would like to understand	I do not understand, but would like to understand	I do not understand, but would like to understand	Some understanding	I understand and I could explain to others	Some understanding	Agree	Agree	Agree	Agree	Agree	Agree
394	Female	Szegedi Tudományegetem	Sixth year	No	No	Yes	Yes	Never	Yes	Yes	Yes		Google	Google Scholar	Wikipedia	Pubmed/Medline	Medscape		Professional guidelines	No		Yes	in the 5th – 6th yea	No, I read both English and Hungarian information resources	Above average (4)	Above average (4)	Limited experience (2)	Limited experience (2)	Average (3)	Advanced (5)	I understand and I could explain to others	I do not understand, but I think, it wouldn’t be helpful to me to understand	I understand and I could explain to others	I understand and I could explain to others	Some understanding	Some understanding	I understand and I could explain to others	I understand and I could explain to others	Some understanding	I do not understand, but I think, it wouldn’t be helpful to me to understand	I understand and I could explain to others	I understand and I could explain to others	Some understanding	Strongly agree	Agree	Agree	Agree	Disagree	Agree
395	Female	Szegedi Tudományegetem	Fourth year	Yes	Yes	No		Weekly	Yes	Yes	Yes		Google	Google Scholar	Wikipedia	Pubmed/Medline	Medscape		Professional guidelines	Yes	Yes	Yes	in the 3rd - 4th year	No, I read both English and Hungarian information resources	Advanced (5)	Advanced (5)	Above average (4)	Above average (4)	Average (3)	Average (3)	I understand and I could explain to others	I do not understand, but would like to understand	I understand and I could explain to others	I understand and I could explain to others	I understand and I could explain to others	I understand and I could explain to others	I understand and I could explain to others	I understand and I could explain to others	I understand and I could explain to others	Some understanding	I understand and I could explain to others	I understand and I could explain to others	I understand and I could explain to others	Strongly agree	Strongly agree	Strongly agree	Strongly agree	Disagree	Disagree
396	Female	Szegedi Tudományegetem	Third year	No	No	No		Weekly	Yes	Yes	Yes		Google	Google Scholar		Pubmed/Medline			Lecture notes	No		Yes	in the 3rd - 4th year	No, I read both English and Hungarian information resources	Average (3)	Average (3)	Limited experience (2)	Poor (1)	Poor (1)	Average (3)	Some understanding	Some understanding	I understand and I could explain to others	I understand and I could explain to others	Some understanding	Some understanding	I understand and I could explain to others	I understand and I could explain to others	I do not understand, but would like to understand	Some understanding	I understand and I could explain to others	I understand and I could explain to others	I understand and I could explain to others	Strongly agree	Agree	Agree	Agree	Neutral	Neutral
397	Female	Szegedi Tudományegetem	Fourth year	No	No	No		Monthly or less frequently	Yes	Yes	Yes		Google		Wikipedia	Pubmed/Medline			Printed books	No		Yes	in the 3rd - 4th year	No, I read both English and Hungarian information resources	Average (3)	Average (3)	Poor (1)	Poor (1)	Poor (1)	Average (3)	I understand and I could explain to others	No idea about this	I understand and I could explain to others	I understand and I could explain to others	I understand and I could explain to others	I understand and I could explain to others	I understand and I could explain to others	I understand and I could explain to others	I understand and I could explain to others	I do not understand, but would like to understand	I understand and I could explain to others	I understand and I could explain to others	No idea about this	Strongly agree	Agree	Strongly agree	Strongly agree	Agree	Neutral
398	Female	Szegedi Tudományegetem	Fourth year	Yes	No	Yes	Yes	Monthly or less frequently	Yes	Yes	Yes		Google		Wikipedia	Pubmed/Medline			Lecture notes	No		Yes	in the 5th – 6th yea	Yes, I only like to read in Hungaria	Average (3)	Limited experience (2)	Poor (1)	Poor (1)	Average (3)	Average (3)	Some understanding	I do not understand, but would like to understand	I understand and I could explain to others	I understand and I could explain to others	Some understanding	Some understanding	Some understanding	I understand and I could explain to others	Some understanding	Some understanding	Some understanding	Some understanding	Some understanding	Neutral	Agree	Agree	Agree	Agree	Agree
399	Male	Szegedi Tudományegetem	First year	No	Yes	No		Weekly	Yes	Yes	Yes		Google	Google Scholar	Wikipedia	Pubmed/Medline			Electronic media	No		Yes	in the 5th – 6th yea	No, I read both English and Hungarian information resources	Above average (4)	Average (3)	Average (3)	Poor (1)	Above average (4)	Poor (1)	Some understanding	I do not understand, but would like to understand	I understand and I could explain to others	I understand and I could explain to others	Some understanding	I understand and I could explain to others	I understand and I could explain to others	I understand and I could explain to others	I do not understand, but would like to understand	I do not understand, but would like to understand	Some understanding	I understand and I could explain to others	Some understanding	Strongly agree	Strongly agree	Strongly agree	Strongly agree	Agree	Disagree
400	Female	Szegedi Tudományegetem	First year	No	No	Yes	Yes	Never	Yes	Yes	Yes		Google			Pubmed/Medline	Medscape		Opinion of health professionals	No		Yes	in the 3rd - 4th year	No, I read both English and Hungarian information resources	Average (3)	Limited experience (2)	Limited experience (2)	Above average (4)	Poor (1)	Average (3)	Some understanding	I do not understand, but would like to understand	I understand and I could explain to others	I understand and I could explain to others	I do not understand, but I think, it wouldn’t be helpful to me to understand	No idea about this	I do not understand, but would like to understand	Some understanding	No idea about this	No idea about this	I understand and I could explain to others	I understand and I could explain to others	I understand and I could explain to others	Agree	Strongly agree	Agree	Agree	Agree	Agree
401	Male	Szegedi Tudományegetem	Fourth year	No	Yes	No		Monthly or less frequently	Yes	Yes	Yes		Google		Wikipedia	Pubmed/Medline	Medscape		Printed books	Yes	Yes	Yes	in the 1st - 2nd year	No, I read both English and Hungarian information resources	Above average (4)	Average (3)	Limited experience (2)	Limited experience (2)	Limited experience (2)	Limited experience (2)	I understand and I could explain to others	I do not understand, but would like to understand	I understand and I could explain to others	I understand and I could explain to others	I understand and I could explain to others	I understand and I could explain to others	I understand and I could explain to others	Some understanding	I understand and I could explain to others	Some understanding	I understand and I could explain to others	I understand and I could explain to others	I do not understand, but would like to understand	Strongly agree	Strongly agree	Strongly agree	Strongly agree	Agree	Neutral
402	Female	Szegedi Tudományegetem	Fourth year	No	No	No		Never	Yes	Yes	No			Google Scholar		Pubmed/Medline			Lecture notes	No		No		No, I read both English and Hungarian information resources	Average (3)	Average (3)	Limited experience (2)	Limited experience (2)	Limited experience (2)	Above average (4)	I understand and I could explain to others	Some understanding	I understand and I could explain to others	I understand and I could explain to others	I understand and I could explain to others	I understand and I could explain to others	I understand and I could explain to others	I understand and I could explain to others	I understand and I could explain to others	I understand and I could explain to others	I understand and I could explain to others	I understand and I could explain to others	Some understanding	Agree	Agree	Agree	Agree	Disagree	Disagree
403	Male	Szegedi Tudományegetem	Fourth year	Yes	No	Yes	No	Weekly	Yes	Yes	Yes		Google			Pubmed/Medline			Online books	Yes	Yes	Yes	in the 3rd - 4th year	No, indeed, I have already read information sources written in a language other than English or Hungarian	Average (3)	Above average (4)	Average (3)	Limited experience (2)	Average (3)	Average (3)	Some understanding	No idea about this	I do not understand, but would like to understand	I do not understand, but would like to understand	Some understanding	Some understanding	Some understanding	I understand and I could explain to others	I understand and I could explain to others	Some understanding	I understand and I could explain to others	I understand and I could explain to others	I understand and I could explain to others	Disagree	Disagree	Neutral	Agree	Strongly agree	Agree
404	Male	Szegedi Tudományegetem	First year	No	Yes	No		Weekly	Yes	Yes	Yes		Google		Wikipedia		Medscape		Printed books	Yes	Yes	Yes	in the 3rd - 4th year	No, I read both English and Hungarian information resources	Average (3)	Above average (4)	Average (3)	Limited experience (2)	Average (3)	Above average (4)	Some understanding	Some understanding	I understand and I could explain to others	I understand and I could explain to others	No idea about this	I understand and I could explain to others	I understand and I could explain to others	I understand and I could explain to others	I understand and I could explain to others	Some understanding	I understand and I could explain to others	I understand and I could explain to others	I understand and I could explain to others	Agree	Neutral	Neutral	Agree	Agree	Disagree
405	Male	Szegedi Tudományegetem	Third year	No	No	No		Weekly	Yes	Yes	Yes		Google			Pubmed/Medline	Medscape		Printed books	No		Yes	in the 5th – 6th yea	No, I read both English and Hungarian information resources	Average (3)	Average (3)	Poor (1)	Poor (1)	Poor (1)	Limited experience (2)	Some understanding	I do not understand, but would like to understand	I understand and I could explain to others	Some understanding	Some understanding	I do not understand, but would like to understand	I understand and I could explain to others	I understand and I could explain to others	Some understanding	I understand and I could explain to others	I understand and I could explain to others	I understand and I could explain to others	I understand and I could explain to others	Strongly agree	Strongly agree	Strongly agree	Agree	Strongly disagree	Disagree
406	Female	Szegedi Tudományegetem	Fourth year	No	No	Yes	Yes	Monthly or less frequently	Yes	Yes	Yes			Google Scholar					Online journals	Yes	Yes	Yes	in the 5th – 6th yea	No, I read both English and Hungarian information resources	Average (3)	Average (3)	Limited experience (2)	Limited experience (2)	Limited experience (2)	Average (3)	Some understanding	Some understanding	Some understanding	Some understanding	I understand and I could explain to others	I do not understand, but would like to understand	I understand and I could explain to others	I understand and I could explain to others	I understand and I could explain to others	I do not understand, but would like to understand	I understand and I could explain to others	I understand and I could explain to others	I do not understand, but I think, it wouldn’t be helpful to me to understand	Agree	Agree	Agree	Agree	Agree	Neutral
407	Female	Szegedi Tudományegetem	Second year	No	No	No		Monthly or less frequently	Yes	Yes	Yes		Google		Wikipedia				Lecture notes	Yes	Yes	Yes	in the 3rd - 4th year	No, I read both English and Hungarian information resources	Average (3)	Average (3)	Limited experience (2)	Poor (1)	Limited experience (2)	Average (3)	I understand and I could explain to others	I do not understand, but would like to understand	I understand and I could explain to others	Some understanding	I do not understand, but would like to understand	Some understanding	Some understanding	I understand and I could explain to others	I do not understand, but would like to understand	Some understanding	Some understanding	I understand and I could explain to others	I understand and I could explain to others	Strongly agree	Agree	Strongly agree	Strongly agree	Agree	Neutral
408	Female	Szegedi Tudományegetem	Fourth year	No	No	No		Monthly or less frequently	Yes	Yes	Yes		Google	Google Scholar	Wikipedia	Pubmed/Medline	Medscape		Printed books	Yes	Yes	Yes	in the 3rd - 4th year	No, I read both English and Hungarian information resources	Average (3)	Average (3)	Average (3)	Above average (4)	Average (3)	Above average (4)	I understand and I could explain to others	Some understanding	I understand and I could explain to others	I understand and I could explain to others	I understand and I could explain to others	I understand and I could explain to others	I understand and I could explain to others	I understand and I could explain to others	I understand and I could explain to others	Some understanding	I understand and I could explain to others	I understand and I could explain to others	Some understanding	Agree	Agree	Neutral	Strongly agree	Agree	Strongly disagree
409	Female	Szegedi Tudományegetem	First year	No	No	No		Weekly	Yes	Yes	Yes		Google		Wikipedia	Pubmed/Medline	Medscape		Printed books	Yes	Yes	Yes	in the 3rd - 4th year	No, I read both English and Hungarian information resources	Above average (4)	Above average (4)	Average (3)	Limited experience (2)	Above average (4)	Average (3)	I understand and I could explain to others	I do not understand, but would like to understand	I do not understand, but would like to understand	Some understanding	I do not understand, but would like to understand	I do not understand, but would like to understand	Some understanding	I understand and I could explain to others	I do not understand, but would like to understand	Some understanding	No idea about this	I understand and I could explain to others	Some understanding	Agree	Agree	Strongly agree	Neutral	Disagree	Neutral
410	Female	Szegedi Tudományegetem	First year	No	Yes	Yes	Yes	Never	Yes	Yes	Yes		Google		Wikipedia				Printed books	No		Yes	in the 5th – 6th yea	Yes, I only like to read in Hungaria	Limited experience (2)	Limited experience (2)	Average (3)	Average (3)	Average (3)	Above average (4)	Some understanding	Some understanding	I understand and I could explain to others	I understand and I could explain to others	I understand and I could explain to others	No idea about this	I understand and I could explain to others	I understand and I could explain to others	I do not understand, but would like to understand	I do not understand, but would like to understand	I understand and I could explain to others	I understand and I could explain to others	I understand and I could explain to others	Neutral	Agree	Agree	Agree	Agree	Neutral
411	Female	Szegedi Tudományegetem	First year	No	No	Yes	No	Weekly	Yes	Yes	Yes		Google		Wikipedia	Pubmed/Medline			Printed books	No		Yes	in the 3rd - 4th year	No, I read both English and Hungarian information resources	Above average (4)	Above average (4)	Average (3)	Average (3)	Average (3)	Above average (4)	I understand and I could explain to others	Some understanding	I understand and I could explain to others	I understand and I could explain to others	I do not understand, but would like to understand	I do not understand, but would like to understand	I do not understand, but would like to understand	Some understanding	Some understanding	Some understanding	I understand and I could explain to others	Some understanding	Some understanding	Strongly agree	Strongly agree	Agree	Agree	Agree	Neutral
412	Female	Szegedi Tudományegetem	Fourth year	No	No	No		Monthly or less frequently	Yes	Yes	Yes		Google	Google Scholar	Wikipedia	Pubmed/Medline	Medscape		Printed books	No		Yes	in the 3rd - 4th year	No, I read both English and Hungarian information resources	Average (3)	Average (3)	Average (3)	Limited experience (2)	Average (3)	Average (3)	Some understanding	I do not understand, but would like to understand	Some understanding	Some understanding	Some understanding	I do not understand, but would like to understand	Some understanding	I understand and I could explain to others	Some understanding	I do not understand, but would like to understand	I understand and I could explain to others	I understand and I could explain to others	Some understanding	Strongly agree	Strongly agree	Strongly agree	Strongly agree	Agree	Neutral
413	Female	Szegedi Tudományegetem	Fifth year	No	No	Yes	Yes	Monthly or less frequently	Yes	Yes	Yes		Google		Wikipedia	Pubmed/Medline			Lecture notes	No		Yes	in the 5th – 6th yea	Yes, I only like to read in Hungaria	Average (3)	Average (3)	Limited experience (2)	Poor (1)	Limited experience (2)	Limited experience (2)	Some understanding	I do not understand, but would like to understand	I understand and I could explain to others	I understand and I could explain to others	I understand and I could explain to others	I do not understand, but would like to understand	I understand and I could explain to others	I do not understand, but would like to understand	I do not understand, but would like to understand	I do not understand, but would like to understand	I understand and I could explain to others	I understand and I could explain to others	Some understanding	Strongly agree	Agree	Strongly agree	Agree	Neutral	Neutral
414	Female	Szegedi Tudományegetem	First year	No	No	No		Never	Yes	Yes	No		Google		Wikipedia				Printed books	No		Yes	in the 5th – 6th yea	No, I read both English and Hungarian information resources	Average (3)	Average (3)	Above average (4)	Average (3)	Above average (4)	Above average (4)	I do not understand, but would like to understand	I do not understand, but would like to understand	I understand and I could explain to others	I understand and I could explain to others	I understand and I could explain to others	Some understanding	I understand and I could explain to others	I understand and I could explain to others	Some understanding	Some understanding	I understand and I could explain to others	I understand and I could explain to others	Some understanding	Agree	Agree	Neutral	Neutral	Neutral	Neutral
415	Male	Szegedi Tudományegetem	Third year	No	No	No		Monthly or less frequently	Yes	Yes	Yes		Google	Google Scholar					Printed books	No		No		No, I read both English and Hungarian information resources	Limited experience (2)	Average (3)	Limited experience (2)	Limited experience (2)	Limited experience (2)	Limited experience (2)	Some understanding	I do not understand, but would like to understand	I understand and I could explain to others	I understand and I could explain to others	I do not understand, but would like to understand	I do not understand, but would like to understand	I do not understand, but would like to understand	I do not understand, but would like to understand	I do not understand, but would like to understand	I do not understand, but would like to understand	Some understanding	I understand and I could explain to others	I do not understand, but would like to understand	Neutral	Neutral	Disagree	Disagree	Disagree	Neutral
416	Female	Szegedi Tudományegetem	Fifth year	No	No	Yes	Yes	Monthly or less frequently	Yes	No	Yes		Google			Pubmed/Medline			Printed books	No		Yes	in the 5th – 6th yea	No, I read both English and Hungarian information resources	Average (3)	Above average (4)	Limited experience (2)	Limited experience (2)	Limited experience (2)	Above average (4)	Some understanding	I do not understand, but would like to understand	I understand and I could explain to others	I understand and I could explain to others	I understand and I could explain to others	Some understanding	I understand and I could explain to others	Some understanding	Some understanding	Some understanding	I understand and I could explain to others	I understand and I could explain to others	I understand and I could explain to others	Strongly agree	Strongly agree	Strongly agree	Strongly agree	Agree	Strongly agree
417	Male	Szegedi Tudományegetem	Sixth year	No	Yes	No		Monthly or less frequently	Yes	Yes	No		Google	Google Scholar	Wikipedia	Pubmed/Medline	Medscape	Cochrane Library	Professional guidelines	Yes	Yes	Yes	in the 3rd - 4th year	No, I read both English and Hungarian information resources	Advanced (5)	Advanced (5)	Advanced (5)	Average (3)	Above average (4)	Above average (4)	I understand and I could explain to others	Some understanding	I understand and I could explain to others	I understand and I could explain to others	I understand and I could explain to others	I understand and I could explain to others	I understand and I could explain to others	I understand and I could explain to others	I understand and I could explain to others	Some understanding	I understand and I could explain to others	I understand and I could explain to others	I understand and I could explain to others	Strongly agree	Strongly agree	Strongly agree	Strongly agree	Disagree	Neutral
418	Female	Szegedi Tudományegetem	First year	No	No	No		Monthly or less frequently	Yes	Yes	Yes		Google						Online journals	No		Yes	in the 5th – 6th yea	No, I read both English and Hungarian information resources	Limited experience (2)	Average (3)	Limited experience (2)	Limited experience (2)	Poor (1)	Above average (4)	Some understanding	I do not understand, but would like to understand	I understand and I could explain to others	I understand and I could explain to others	I understand and I could explain to others	I understand and I could explain to others	I understand and I could explain to others	I do not understand, but would like to understand	I do not understand, but would like to understand	Some understanding	I understand and I could explain to others	Some understanding	Some understanding	Agree	Agree	Agree	Neutral	Neutral	Disagree
419	Female	Szegedi Tudományegetem	First year	Yes	No	Yes	Yes	Never	Yes	Yes	Yes		Google		Wikipedia				Printed books	Yes	Yes	Yes	in the 3rd - 4th year	No, I read both English and Hungarian information resources	Above average (4)	Above average (4)	Average (3)	Average (3)	Average (3)	Above average (4)	Some understanding	Some understanding	I understand and I could explain to others	I understand and I could explain to others	I do not understand, but would like to understand	Some understanding	I understand and I could explain to others	I do not understand, but would like to understand	I do not understand, but would like to understand	Some understanding	Some understanding	I understand and I could explain to others	Some understanding	Agree	Agree	Agree	Agree	Agree	Neutral
420	Male	Szegedi Tudományegetem	Second year	No	No	Yes	No	Monthly or less frequently	Yes	Yes	Yes		Google	Google Scholar	Wikipedia	Pubmed/Medline	Medscape		Electronic media	Yes	No	Yes	in the 5th – 6th yea	No, I read both English and Hungarian information resources	Average (3)	Above average (4)	Poor (1)	Poor (1)	Poor (1)	Average (3)	Some understanding	I do not understand, but would like to understand	Some understanding	Some understanding	Some understanding	Some understanding	Some understanding	Some understanding	Some understanding	I do not understand, but would like to understand	Some understanding	Some understanding	Some understanding	Agree	Agree	Agree	Neutral	Disagree	Neutral
421	Female	Szegedi Tudományegetem	Sixth year	No	No	Yes	Yes	Monthly or less frequently	Yes	Yes	Yes		Google	Google Scholar	Wikipedia	Pubmed/Medline			Electronic media	No		Yes	in the 5th – 6th yea	No, I read both English and Hungarian information resources	Average (3)	Above average (4)	Average (3)	Poor (1)	Limited experience (2)	Average (3)	I understand and I could explain to others	I do not understand, but I think, it wouldn’t be helpful to me to understand	I understand and I could explain to others	I understand and I could explain to others	I understand and I could explain to others	I do not understand, but would like to understand	I do not understand, but would like to understand	Some understanding	Some understanding	I do not understand, but would like to understand	Some understanding	Some understanding	I understand and I could explain to others	Strongly agree	Strongly agree	Agree	Neutral	Strongly agree	Neutral
422	Female	Szegedi Tudományegetem	Fourth year	No	Yes	No		Weekly	Yes	Yes	Yes		Google		Wikipedia	Pubmed/Medline			Printed books	No		Yes	in the 3rd - 4th year	Yes, I only like to read in Hungaria	Above average (4)	Above average (4)	Limited experience (2)	Limited experience (2)	Average (3)	Above average (4)	I understand and I could explain to others	I do not understand, but would like to understand	I understand and I could explain to others	I understand and I could explain to others	I understand and I could explain to others	I do not understand, but would like to understand	I understand and I could explain to others	I understand and I could explain to others	I understand and I could explain to others	I understand and I could explain to others	I understand and I could explain to others	I understand and I could explain to others	I understand and I could explain to others	Strongly agree	Strongly agree	Strongly agree	Neutral	Neutral	Disagree
423	Female	Szegedi Tudományegetem	First year	No	No	No		Monthly or less frequently	Yes	Yes	No		Google		Wikipedia				Printed books	No		Yes	in the 1st - 2nd year	Yes, I only like to read in Hungaria	Limited experience (2)	Poor (1)	Limited experience (2)	Poor (1)	Limited experience (2)	Average (3)	Some understanding	I do not understand, but would like to understand	Some understanding	Some understanding	I do not understand, but would like to understand	I do not understand, but would like to understand	Some understanding	Some understanding	I do not understand, but would like to understand	I do not understand, but would like to understand	Some understanding	Some understanding	I do not understand, but would like to understand	Neutral	Neutral	Neutral	Neutral	Neutral	Disagree
424	Female	Szegedi Tudományegetem	Sixth year	No	Yes	Yes	No	Monthly or less frequently	Yes	Yes	Yes					Pubmed/Medline			Online journals	Yes	Yes	Yes	in the 3rd - 4th year	Yes, I only like to read in English	Advanced (5)	Above average (4)	Above average (4)	Above average (4)	Above average (4)	Limited experience (2)	I understand and I could explain to others	I do not understand, but would like to understand	I understand and I could explain to others	I understand and I could explain to others	I understand and I could explain to others	Some understanding	I understand and I could explain to others	I understand and I could explain to others	I understand and I could explain to others	I do not understand, but would like to understand	I understand and I could explain to others	I understand and I could explain to others	I understand and I could explain to others	Strongly agree	Strongly agree	Strongly agree	Strongly agree	Neutral	Neutral
425	Male	Szegedi Tudományegetem	Third year	No	No	No		Never	Yes	Yes	Yes		Google		Wikipedia				Lecture notes	No		Yes	in the 3rd - 4th year	Yes, I only like to read in Hungaria	Average (3)	Above average (4)	Average (3)	Limited experience (2)	Average (3)	Average (3)	Some understanding	I do not understand, but would like to understand	I understand and I could explain to others	Some understanding	I do not understand, but would like to understand	I do not understand, but I think, it wouldn’t be helpful to me to understand	Some understanding	I do not understand, but would like to understand	I do not understand, but I think, it wouldn’t be helpful to me to understand	I do not understand, but would like to understand	I understand and I could explain to others	I do not understand, but would like to understand	I do not understand, but I think, it wouldn’t be helpful to me to understand	Neutral	Neutral	Neutral	Agree	Agree	Agree
426	Male	Szegedi Tudományegetem	Fourth year	No	No	No		Weekly	Yes	Yes	Yes		Google	Google Scholar	Wikipedia	Pubmed/Medline	Medscape		Lecture notes	No		Yes	in the 5th – 6th yea	No, I read both English and Hungarian information resources	Above average (4)	Advanced (5)	Average (3)	Limited experience (2)	Average (3)	Limited experience (2)	I understand and I could explain to others	I do not understand, but would like to understand	I understand and I could explain to others	Some understanding	Some understanding	Some understanding	Some understanding	I understand and I could explain to others	I understand and I could explain to others	I do not understand, but would like to understand	I understand and I could explain to others	I understand and I could explain to others	I do not understand, but would like to understand	Strongly agree	Agree	Strongly agree	Strongly agree	Agree	Neutral
427	Female	Szegedi Tudományegetem	First year	No	No	No		Monthly or less frequently	Yes	Yes	Yes		Google		Wikipedia				Printed books	No		Yes	in the 3rd - 4th year	No, I read both English and Hungarian information resources	Average (3)	Average (3)	Limited experience (2)	Limited experience (2)	Above average (4)	Above average (4)	I understand and I could explain to others	Some understanding	I understand and I could explain to others	I understand and I could explain to others	I understand and I could explain to others	Some understanding	I understand and I could explain to others	Some understanding	Some understanding	Some understanding	I understand and I could explain to others	I understand and I could explain to others	I understand and I could explain to others	Agree	Agree	Strongly agree	Agree	Neutral	Agree
428	Female	Szegedi Tudományegetem	Fifth year	No	Yes	Yes	No	Never	Yes	Yes	Yes		Google	Google Scholar	Wikipedia	Pubmed/Medline			Opinion of health professionals	No		Yes	in the 3rd - 4th year	No, I read both English and Hungarian information resources	Limited experience (2)	Limited experience (2)	Poor (1)	Poor (1)	Average (3)	Average (3)	I understand and I could explain to others	I do not understand, but would like to understand	I understand and I could explain to others	I understand and I could explain to others	I understand and I could explain to others	I do not understand, but would like to understand	Some understanding	Some understanding	I understand and I could explain to others	I do not understand, but would like to understand	I understand and I could explain to others	I understand and I could explain to others	I do not understand, but would like to understand	Agree	Agree	Strongly agree	Agree	Disagree	Strongly disagree
429	Female	Szegedi Tudományegetem	Fifth year	No	No	Yes	No	Monthly or less frequently	Yes	Yes	Yes					Pubmed/Medline			Lecture notes	No		Yes	in the 3rd - 4th year	No, I read both English and Hungarian information resources	Average (3)	Average (3)	Limited experience (2)	Poor (1)	Limited experience (2)	Above average (4)	I understand and I could explain to others	I do not understand, but would like to understand	Some understanding	Some understanding	I understand and I could explain to others	Some understanding	Some understanding	I understand and I could explain to others	Some understanding	I do not understand, but would like to understand	I understand and I could explain to others	Some understanding	Some understanding	Agree	Neutral	Strongly agree	Neutral	Disagree	Neutral
430	Female	Szegedi Tudományegetem	Second year	No	No	Yes	No	Weekly	Yes	Yes	Yes		Google	Google Scholar	Wikipedia				Printed books	No		Yes	in the 3rd - 4th year	No, I read both English and Hungarian information resources	Above average (4)	Average (3)	Average (3)	Average (3)	Above average (4)	Average (3)	I understand and I could explain to others	I do not understand, but would like to understand	I understand and I could explain to others	I understand and I could explain to others	I understand and I could explain to others	I understand and I could explain to others	Some understanding	I do not understand, but would like to understand	I do not understand, but would like to understand	I do not understand, but would like to understand	I understand and I could explain to others	I understand and I could explain to others	I understand and I could explain to others	Strongly agree	Strongly agree	Strongly agree	Strongly agree	Agree	Agree
431	Male	Szegedi Tudományegetem	Second year	Yes	No	No		Never	Yes	Yes	No		Google		Wikipedia				Lecture notes	No		Yes	in the 3rd - 4th year	Yes, I only like to read in Hungaria	Limited experience (2)	Above average (4)	Poor (1)	Poor (1)	Limited experience (2)	Average (3)	Some understanding	I do not understand, but would like to understand	Some understanding	Some understanding	I understand and I could explain to others	I understand and I could explain to others	I understand and I could explain to others	I understand and I could explain to others	No idea about this	No idea about this	I understand and I could explain to others	I understand and I could explain to others	Some understanding	Strongly agree	Strongly agree	Strongly agree	Strongly agree	Strongly agree	Agree
432	Female	Szegedi Tudományegetem	Second year	No	No	Yes	Yes	Never	Yes	Yes	Yes		Google		Wikipedia				Printed books	No		No		Yes, I only like to read in Hungaria	Average (3)	Average (3)	Poor (1)	Poor (1)	Poor (1)	Poor (1)	I do not understand, but would like to understand	I do not understand, but would like to understand	I do not understand, but would like to understand	I do not understand, but would like to understand	I do not understand, but would like to understand	I do not understand, but would like to understand	I do not understand, but would like to understand	I do not understand, but would like to understand	I do not understand, but would like to understand	I do not understand, but would like to understand	I do not understand, but would like to understand	Some understanding	Some understanding	Neutral	Neutral	Neutral	Neutral	Neutral	Neutral
433	Female	Szegedi Tudományegetem	Third year	No	No	No		Monthly or less frequently	Yes	Yes	No		Google			Pubmed/Medline			Lecture notes	No		No		No, I read both English and Hungarian information resources	Average (3)	Average (3)	Average (3)	Average (3)	Above average (4)	Advanced (5)	Some understanding	I do not understand, but I think, it wouldn’t be helpful to me to understand	No idea about this	I understand and I could explain to others	Some understanding	Some understanding	I do not understand, but would like to understand	I understand and I could explain to others	I do not understand, but I think, it wouldn’t be helpful to me to understand	I do not understand, but I think, it wouldn’t be helpful to me to understand	I understand and I could explain to others	I understand and I could explain to others	I understand and I could explain to others	Disagree	Agree	Disagree	Agree	Neutral	Neutral
434	Male	Szegedi Tudományegetem	Fourth year	No	No	No		Monthly or less frequently	No	Yes	Yes		Google		Wikipedia	Pubmed/Medline			Professional guidelines	Yes	Yes	Yes	in the 3rd - 4th year	No, I read both English and Hungarian information resources	Above average (4)	Above average (4)	Above average (4)	Average (3)	Average (3)	Above average (4)	I understand and I could explain to others	Some understanding	I understand and I could explain to others	I understand and I could explain to others	I understand and I could explain to others	I understand and I could explain to others	I understand and I could explain to others	I understand and I could explain to others	I understand and I could explain to others	Some understanding	I understand and I could explain to others	I understand and I could explain to others	I understand and I could explain to others	Strongly agree	Strongly agree	Strongly agree	Strongly agree	Disagree	Disagree
435	Female	Szegedi Tudományegetem	Second year	No	No	No		Never	Yes	Yes	Yes		Google		Wikipedia				Printed books	No		Yes	in the 3rd - 4th year	No, I read both English and Hungarian information resources	Average (3)	Average (3)	Poor (1)	Poor (1)	Poor (1)	Poor (1)	I do not understand, but would like to understand	I do not understand, but would like to understand	Some understanding	Some understanding	Some understanding	I do not understand, but would like to understand	Some understanding	I do not understand, but would like to understand	I do not understand, but would like to understand	I do not understand, but would like to understand	Some understanding	I do not understand, but would like to understand	I do not understand, but would like to understand	Neutral	Agree	Neutral	Neutral	Neutral	Neutral
436	Female	Szegedi Tudományegetem	Third year	No	No	Yes	Yes	Weekly	Yes	Yes	No		Google			Pubmed/Medline	Medscape		Electronic media	No		Yes	in the 3rd - 4th year	No, I read both English and Hungarian information resources	Above average (4)	Advanced (5)	Above average (4)	Limited experience (2)	Above average (4)	Above average (4)	Some understanding	Some understanding	I understand and I could explain to others	I understand and I could explain to others	I do not understand, but would like to understand	Some understanding	Some understanding	I do not understand, but I think, it wouldn’t be helpful to me to understand	I do not understand, but I think, it wouldn’t be helpful to me to understand	Some understanding	I understand and I could explain to others	I understand and I could explain to others	Some understanding	Agree	Agree	Agree	Agree	Strongly agree	Strongly agree
437	Male	Szegedi Tudományegetem	Second year	No	No	No		Monthly or less frequently	Yes	Yes	Yes		Google						Printed books	No		Yes	in the 5th – 6th yea	No, I read both English and Hungarian information resources	Average (3)	Above average (4)	Limited experience (2)	Limited experience (2)	Limited experience (2)	Above average (4)	I understand and I could explain to others	Some understanding	I understand and I could explain to others	Some understanding	No idea about this	Some understanding	I understand and I could explain to others	I understand and I could explain to others	I do not understand, but would like to understand	I understand and I could explain to others	I understand and I could explain to others	I understand and I could explain to others	Some understanding	Agree	Agree	Strongly agree	Strongly agree	Neutral	Neutral
438	Male	Szegedi Tudományegetem	Third year	Yes	Yes	Yes	Yes	Daily	Yes	Yes	Yes		Google		Wikipedia	Pubmed/Medline	Medscape		Lecture notes	Yes	Yes	Yes	in the 1st - 2nd year	No, I read both English and Hungarian information resources	Average (3)	Average (3)	Above average (4)	Above average (4)	Above average (4)	Above average (4)	I understand and I could explain to others	Some understanding	I understand and I could explain to others	I understand and I could explain to others	I understand and I could explain to others	I understand and I could explain to others	I understand and I could explain to others	Some understanding	I do not understand, but would like to understand	I do not understand, but would like to understand	I understand and I could explain to others	I understand and I could explain to others	I understand and I could explain to others	Agree	Agree	Agree	Agree	Neutral	Neutral
439	Female	Szegedi Tudományegetem	Sixth year	No	No	No		Monthly or less frequently	Yes	Yes	Yes		Google	Google Scholar	Wikipedia	Pubmed/Medline			Online journals	No		Yes	in the 5th – 6th yea	No, I read both English and Hungarian information resources	Average (3)	Average (3)	Average (3)	Limited experience (2)	Average (3)	Above average (4)	I understand and I could explain to others	Some understanding	I understand and I could explain to others	I understand and I could explain to others	I understand and I could explain to others	I do not understand, but would like to understand	I understand and I could explain to others	I understand and I could explain to others	I do not understand, but would like to understand	Some understanding	I understand and I could explain to others	I understand and I could explain to others	I understand and I could explain to others	Strongly agree	Agree	Agree	Agree	Agree	Neutral
440	Female	Szegedi Tudományegetem	Fifth year	No	No	Yes	Yes	Monthly or less frequently	Yes	Yes	Yes		Google		Wikipedia	Pubmed/Medline	Medscape		Printed books	No		Yes	in the 5th – 6th yea	No, I read both English and Hungarian information resources	Average (3)	Limited experience (2)	Average (3)	Limited experience (2)	Average (3)	Limited experience (2)	I understand and I could explain to others	I do not understand, but would like to understand	Some understanding	Some understanding	Some understanding	I do not understand, but would like to understand	Some understanding	Some understanding	Some understanding	I do not understand, but would like to understand	I understand and I could explain to others	I understand and I could explain to others	I do not understand, but would like to understand	Strongly agree	Agree	Strongly agree	Strongly agree	Agree	Agree
441	Female	Szegedi Tudományegetem	Third year	No	No	No		Never	Yes	Yes	Yes		Google				Medscape		Opinion of health professionals	No		Yes	in the 3rd - 4th year	No, I read both English and Hungarian information resources	Poor (1)	Above average (4)	Poor (1)	Poor (1)	Poor (1)	Average (3)	I do not understand, but would like to understand	I do not understand, but would like to understand	Some understanding	Some understanding	I do not understand, but would like to understand	I do not understand, but would like to understand	I do not understand, but would like to understand	Some understanding	I do not understand, but would like to understand	I do not understand, but would like to understand	Some understanding	Some understanding	I do not understand, but would like to understand	Agree	Agree	Neutral	Neutral	Neutral	Neutral
442	Female	Pécsi Tudományegyetem	Sixth year	No	No	No		Monthly or less frequently	No	No	No							Cochrane Library	Online journals	No		No		No, I read both English and Hungarian information resources	Advanced (5)	Above average (4)	Above average (4)	Above average (4)	Above average (4)	Above average (4)	I understand and I could explain to others	I understand and I could explain to others	No idea about this	No idea about this	Some understanding	I understand and I could explain to others	I understand and I could explain to others	I understand and I could explain to others	I understand and I could explain to others	I understand and I could explain to others	I understand and I could explain to others	I understand and I could explain to others	I understand and I could explain to others	Neutral	Neutral	Neutral	Neutral	Neutral	Neutral
443	Male	Szegedi Tudományegetem	Fourth year	No	No	No		Monthly or less frequently	Yes	Yes	Yes		Google		Wikipedia				Printed books	No		Yes	in the 3rd - 4th year	No, I read both English and Hungarian information resources	Average (3)	Average (3)	Limited experience (2)	Poor (1)	Average (3)	Limited experience (2)	Some understanding	I do not understand, but would like to understand	I understand and I could explain to others	Some understanding	Some understanding	I do not understand, but would like to understand	Some understanding	I understand and I could explain to others	Some understanding	I do not understand, but would like to understand	Some understanding	I understand and I could explain to others	Some understanding	Agree	Agree	Agree	Agree	Neutral	Disagree
444	Female	Szegedi Tudományegetem	Sixth year	No	Yes	No		Monthly or less frequently	Yes	Yes	No		Google		Wikipedia	Pubmed/Medline			Opinion of health professionals	No		Yes	in the 1st - 2nd year	No, I read both English and Hungarian information resources	Above average (4)	Average (3)	Above average (4)	Average (3)	Above average (4)	Average (3)	I understand and I could explain to others	I do not understand, but would like to understand	I understand and I could explain to others	I understand and I could explain to others	I understand and I could explain to others	Some understanding	I understand and I could explain to others	I understand and I could explain to others	I understand and I could explain to others	I do not understand, but would like to understand	I understand and I could explain to others	I understand and I could explain to others	I understand and I could explain to others	Strongly agree	Agree	Agree	Agree	Disagree	Disagree
445	Male	Szegedi Tudományegetem	First year	No	No	No		Never	Yes	Yes	Yes		Google						Opinion of health professionals	No		Yes	in the 1st - 2nd year	Yes, I only like to read in Hungaria	Limited experience (2)	Limited experience (2)	Poor (1)	Poor (1)	Poor (1)	Poor (1)	I do not understand, but would like to understand	I do not understand, but would like to understand	Some understanding	No idea about this	I do not understand, but I think, it wouldn’t be helpful to me to understand	I do not understand, but I think, it wouldn’t be helpful to me to understand	No idea about this	Some understanding	I do not understand, but I think, it wouldn’t be helpful to me to understand	I do not understand, but would like to understand	I do not understand, but would like to understand	No idea about this	No idea about this	Neutral	Neutral	Neutral	Neutral	Neutral	Neutral
446	Female	Szegedi Tudományegetem	Second year	No	No	Yes	Yes	Monthly or less frequently	Yes	Yes	Yes		Google		Wikipedia	Pubmed/Medline	Medscape		Online journals	No		Yes	in the 3rd - 4th year	No, I read both English and Hungarian information resources	Limited experience (2)	Average (3)	Poor (1)	Limited experience (2)	Average (3)	Average (3)	Some understanding	Some understanding	I do not understand, but would like to understand	I do not understand, but would like to understand	I do not understand, but would like to understand	I do not understand, but would like to understand	I do not understand, but would like to understand	No idea about this	No idea about this	No idea about this	I do not understand, but would like to understand	I do not understand, but would like to understand	No idea about this	Agree	Agree	Agree	Strongly agree	Strongly agree	Strongly agree
447	Male	Szegedi Tudományegetem	Fifth year	No	Yes	No		Monthly or less frequently	Yes	Yes	Yes		Google		Wikipedia	Pubmed/Medline			Printed books	Yes	Yes	Yes	in the 5th – 6th yea	No, I read both English and Hungarian information resources	Average (3)	Limited experience (2)	Above average (4)	Limited experience (2)	Average (3)	Above average (4)	I understand and I could explain to others	I do not understand, but would like to understand	I understand and I could explain to others	I understand and I could explain to others	I understand and I could explain to others	I understand and I could explain to others	I understand and I could explain to others	I understand and I could explain to others	I understand and I could explain to others	Some understanding	I understand and I could explain to others	I understand and I could explain to others	I understand and I could explain to others	Agree	Agree	Agree	Strongly agree	Neutral	Disagree
448	Female	Szegedi Tudományegetem	Fifth year	No	Yes	No		Weekly	Yes	Yes	Yes			Google Scholar		Pubmed/Medline			Printed books	Yes	Yes	Yes	in the 5th – 6th yea	Yes, I only like to read in Hungaria	Above average (4)	Average (3)	Average (3)	Limited experience (2)	Average (3)	Above average (4)	I understand and I could explain to others	Some understanding	I understand and I could explain to others	Some understanding	I understand and I could explain to others	Some understanding	I understand and I could explain to others	I understand and I could explain to others	Some understanding	I do not understand, but would like to understand	I understand and I could explain to others	I understand and I could explain to others	I understand and I could explain to others	Agree	Agree	Strongly agree	Strongly agree	Agree	Neutral
449	Male	Szegedi Tudományegetem	Fifth year	No	No	No		Never	Yes	Yes	Yes		Google		Wikipedia	Pubmed/Medline	Medscape		Online journals	Yes	Yes	Yes	in the 5th – 6th yea	No, I read both English and Hungarian information resources	Average (3)	Average (3)	Limited experience (2)	Limited experience (2)	Limited experience (2)	Limited experience (2)	Some understanding	I do not understand, but would like to understand	Some understanding	Some understanding	Some understanding	Some understanding	Some understanding	I understand and I could explain to others	I understand and I could explain to others	I do not understand, but would like to understand	Some understanding	Some understanding	Some understanding	Strongly agree	Strongly agree	Strongly agree	Strongly agree	Disagree	Disagree
450	Female	Szegedi Tudományegetem	Third year	No	No	No		Weekly	Yes	Yes	Yes		Google	Google Scholar	Wikipedia				Lecture notes	No		Yes	in the 3rd - 4th year	Yes, I only like to read in Hungaria	Limited experience (2)	Above average (4)	Above average (4)	Average (3)	Above average (4)	Advanced (5)	Some understanding	I do not understand, but would like to understand	I understand and I could explain to others	I understand and I could explain to others	Some understanding	Some understanding	Some understanding	I do not understand, but would like to understand	I do not understand, but I think, it wouldn’t be helpful to me to understand	I do not understand, but would like to understand	I do not understand, but would like to understand	I understand and I could explain to others	I understand and I could explain to others	Strongly agree	Strongly agree	Strongly agree	Agree	Disagree	Neutral
451	Female	Szegedi Tudományegetem	Sixth year	No	Yes	Yes	No	Monthly or less frequently	Yes	Yes	No					Pubmed/Medline	Medscape		Lecture notes	No		Yes	in the 5th – 6th yea	No, I read both English and Hungarian information resources	Average (3)	Average (3)	Limited experience (2)	Limited experience (2)	Limited experience (2)	Limited experience (2)	I understand and I could explain to others	I do not understand, but would like to understand	I understand and I could explain to others	I understand and I could explain to others	Some understanding	Some understanding	Some understanding	Some understanding	Some understanding	Some understanding	I understand and I could explain to others	I understand and I could explain to others	Some understanding	Strongly agree	Agree	Agree	Strongly agree	Disagree	Disagree
452	Female	Semmelweis Egyetem	Fourth year	No	No	Yes	Yes	Monthly or less frequently	Yes	Yes	Yes		Google		Wikipedia	Pubmed/Medline			Online journals	No		Yes	in the 3rd - 4th year	No, I read both English and Hungarian information resources	Above average (4)	Average (3)	Limited experience (2)	Poor (1)	Above average (4)	Above average (4)	I understand and I could explain to others	I do not understand, but would like to understand	I do not understand, but would like to understand	I do not understand, but would like to understand	Some understanding	I do not understand, but I think, it wouldn’t be helpful to me to understand	I understand and I could explain to others	I understand and I could explain to others	I do not understand, but I think, it wouldn’t be helpful to me to understand	I do not understand, but would like to understand	I understand and I could explain to others	Some understanding	I do not understand, but would like to understand	Strongly agree	Agree	Agree	Strongly agree	Agree	Agree
453	Male	Semmelweis Egyetem	Sixth year	No	Yes	Yes	Yes	Weekly	Yes	Yes	No		Google	Google Scholar	Wikipedia	Pubmed/Medline	Medscape		Lecture notes	Yes	Yes	Yes	in the 5th – 6th yea	No, I read both English and Hungarian information resources	Above average (4)	Above average (4)	Average (3)	Limited experience (2)	Above average (4)	Average (3)	I understand and I could explain to others	I understand and I could explain to others	I understand and I could explain to others	I understand and I could explain to others	I understand and I could explain to others	Some understanding	I understand and I could explain to others	I understand and I could explain to others	I understand and I could explain to others	Some understanding	I understand and I could explain to others	I understand and I could explain to others	Some understanding	Agree	Strongly agree	Agree	Agree	Strongly agree	Neutral
454	Female	Semmelweis Egyetem	Fourth year	No	No	Yes	Yes	Monthly or less frequently	Yes	Yes	No		Google		Wikipedia				Printed books	No		Yes	in the 3rd - 4th year	No, I read both English and Hungarian information resources	Average (3)	Average (3)	Average (3)	Limited experience (2)	Above average (4)	Above average (4)	I do not understand, but would like to understand	I do not understand, but would like to understand	I understand and I could explain to others	I understand and I could explain to others	I understand and I could explain to others	I understand and I could explain to others	I understand and I could explain to others	I understand and I could explain to others	I understand and I could explain to others	Some understanding	I understand and I could explain to others	I understand and I could explain to others	I do not understand, but would like to understand	Neutral	Neutral	Agree	Agree	Agree	Disagree
455	Female	Semmelweis Egyetem	Second year	No	No	No		Monthly or less frequently	Yes	Yes	No		Google		Wikipedia				Printed books	No		Yes	in the 3rd - 4th year	No, indeed, I have already read information sources written in a language other than English or Hungarian	Above average (4)	Average (3)	Above average (4)	Average (3)	Haladó (5)	Above average (4)	Some understanding	I do not understand, but would like to understand	I understand and I could explain to others	I understand and I could explain to others	I do not understand, but would like to understand	I understand and I could explain to others	I understand and I could explain to others	I understand and I could explain to others	I do not understand, but would like to understand	Some understanding	I understand and I could explain to others	I understand and I could explain to others	Some understanding	Agree	Strongly agree	Agree	Agree	Neutral	Agree
456	Male	Semmelweis Egyetem	Third year	No	No	Yes	No	Monthly or less frequently	Yes	Yes	No		Google		Wikipedia				Online journals	No		Yes	in the 3rd - 4th year	Yes, I only like to read in English	Average (3)	Average (3)	Limited experience (2)	Limited experience (2)	Limited experience (2)	Average (3)	Some understanding	Some understanding	Some understanding	Some understanding	I do not understand, but would like to understand	I do not understand, but would like to understand	I do not understand, but would like to understand	I do not understand, but would like to understand	I do not understand, but would like to understand	I do not understand, but would like to understand	I do not understand, but would like to understand	I do not understand, but would like to understand	I do not understand, but would like to understand	Strongly disagree	Egyáltalán Disagree	Strongly disagree	Strongly disagree	Strongly disagree	Strongly disagree
457	Female	Semmelweis Egyetem	Sixth year	No	Yes	No		Monthly or less frequently	Yes	Yes	Yes		Google	Google Scholar	Wikipedia	Pubmed/Medline			Online journals	No		Yes	in the 3rd - 4th year	No, I read both English and Hungarian information resources	Above average (4)	Above average (4)	Average (3)	Average (3)	Average (3)	Advanced (5)	I understand and I could explain to others	Some understanding	I understand and I could explain to others	I understand and I could explain to others	Some understanding	Some understanding	I understand and I could explain to others	I understand and I could explain to others	Some understanding	I do not understand, but would like to understand	I understand and I could explain to others	I understand and I could explain to others	Some understanding	Strongly agree	Strongly agree	Strongly agree	Strongly agree	Neutral	Disagree
458	Female	Semmelweis Egyetem	Sixth year	Yes	Yes	No		Weekly	Yes	Yes	No		Google	Google Scholar	Wikipedia	Pubmed/Medline	Medscape		Online journals	No		Yes	in the 3rd - 4th year	No, I read both English and Hungarian information resources	Advanced (5)	Advanced (5)	Advanced (5)	Above average (4)	Haladó (5)	Advanced (5)	I understand and I could explain to others	Some understanding	I understand and I could explain to others	I understand and I could explain to others	I understand and I could explain to others	I understand and I could explain to others	I understand and I could explain to others	I understand and I could explain to others	I understand and I could explain to others	Some understanding	I understand and I could explain to others	I understand and I could explain to others	I understand and I could explain to others	Strongly agree	Strongly agree	Strongly agree	Strongly agree	Strongly agree	Strongly agree
459	Female	Semmelweis Egyetem	First year	No	No	No		Weekly	Yes	Yes	Yes		Google			Pubmed/Medline			Printed books	No		Yes	in the 3rd - 4th year	No, I read both English and Hungarian information resources	Average (3)	Limited experience (2)	Limited experience (2)	Limited experience (2)	Limited experience (2)	Average (3)	Some understanding	I do not understand, but would like to understand	Some understanding	I do not understand, but would like to understand	I do not understand, but would like to understand	I understand and I could explain to others	I understand and I could explain to others	Some understanding	Some understanding	Some understanding	Some understanding	Some understanding	Some understanding	Agree	Agree	Strongly agree	Agree	Neutral	Strongly disagree
460	Female	Semmelweis Egyetem	Sixth year	No	Yes	No		Weekly	Yes	Yes	No		Google	Google Scholar	Wikipedia	Pubmed/Medline			Printed books	Yes	Yes	Yes	in the 5th – 6th yea	No, indeed, I have already read information sources written in a language other than English or Hungarian	Above average (4)	Above average (4)	Limited experience (2)	Above average (4)	Average (3)	Advanced (5)	I understand and I could explain to others	Some understanding	I understand and I could explain to others	I understand and I could explain to others	I understand and I could explain to others	Some understanding	I understand and I could explain to others	I understand and I could explain to others	I understand and I could explain to others	Some understanding	I understand and I could explain to others	I understand and I could explain to others	I understand and I could explain to others	Strongly agree	Strongly agree	Strongly agree	Strongly agree	Strongly agree	Strongly agree
461	Male	Semmelweis Egyetem	Fifth year	Yes	Yes	No		Daily	Yes	Yes	Yes			Google Scholar	Wikipedia	Pubmed/Medline	Medscape		Online journals	Yes	Yes	Yes	in the 3rd - 4th year	No, indeed, I have already read information sources written in a language other than English or Hungarian	Advanced (5)	Above average (4)	Above average (4)	Average (3)	Above average (4)	Above average (4)	I understand and I could explain to others	Some understanding	I understand and I could explain to others	I understand and I could explain to others	I understand and I could explain to others	I understand and I could explain to others	I understand and I could explain to others	I understand and I could explain to others	I understand and I could explain to others	I understand and I could explain to others	I understand and I could explain to others	I understand and I could explain to others	I understand and I could explain to others	Strongly agree	Strongly agree	Strongly agree	Strongly agree	Neutral	Disagree
[truncated: 619 more rows]
[truncated: 5 more columns]
